# Supplementary material for: Redetermination of 1,3-diammonio-1,2,3-tride­oxy-cis-inositol dichloride
Source: Acta Crystallogr Sect E Struct Rep Online. 2012 Apr 18;68(Pt 5):o1411–2. doi: 10.1107/S1600536812012366 (PMC3344537; doi:10.1107/S1600536812012366)
Supplement: Supplementary file 1 [file e-68-o1411-sup1.cif]

##############################################################################
#                                                                            #
# This CIF contains the data in a paper accepted for publication in          #
# Acta Crystallographica Section E. It conforms to the requirements of       #
# Notes for Authors for Acta Crystallographica Section E, and has been       #
# peer reviewed under the auspices of the IUCr Commission on Journals.       #
#                                                                            #
# Full details of the Crystallographic Information File format               #
# are given in the paper "The Crystallographic Information File (CIF):       #
# a New Standard Archive File for Crystallography" by S. R. Hall, F. H.      #
# Allen and I. D. Brown [Acta Cryst. (1991), A47, 655-685].                  #
#                                                                            #
# The current version of the core CIF dictionary is obtainable from          #
# ftp://ftp.iucr.org/pub/cif_core.dic.                                       #
#                                                                            #
# Software is freely available for graphical display of the structure(s)     #
# in this CIF. For information consult the CIF software page                 #
# http://www.iucr.org/resources/cif/software.                                #
#                                                                            #
# This file may be used for bona fide research purposes within the           #
# scientific community so long as proper attribution is given to the journal # 
# article from which it was obtained.                                        #
#                                                                            #
##############################################################################
data_global
_audit_creation_method
                'from SHELXL-97 with Microsoft Word 2011 for Mac Version 14.1.4'
_journal_date_recd_electronic     2012-03-13
_journal_date_accepted     2012-03-21
_journal_name_full     'Acta Crystallographica, Section E'
_journal_year     2012
_journal_volume     68
_journal_issue      5
_journal_page_first     o1411
_journal_page_last     o1412
_journal_paper_category     QO
_journal_paper_doi     10.1107/S1600536812012366
_journal_coeditor_code     SJ5213
_publ_contact_author_name     'Kaspar Hegetschweiler'
_publ_contact_author_address
;
Fachrichtung Chemie
Universit\"at des Saarlandes
Postfach 151150
D-66041 Saarbr\"ucken
Germany
;
_publ_contact_author_email     'hegetschweiler@mx.uni-saarland.de'
_publ_contact_author_fax     '0049-681-302-2663'
_publ_contact_author_phone     '0049-681-302-2715'
_publ_section_title
;
Redetermination of 1,3-diammonio-1,2,3-trideoxy-<i>cis</i>-inositol dichloride
;
loop_
    _publ_author_name
    _publ_author_footnote
    _publ_author_address
    'Neis, Christian' .
;
Fachrichtung Chemie
Universit\"at des Saarlandes
Postfach 151150
D-66041 Saarbr\"ucken
Germany
;
    'Merten, G\"unter J.' .
;
Fachrichtung Chemie
Universit\"at des Saarlandes
Postfach 151150
D-66041 Saarbr\"ucken
Germany
;
    'Altenhofer, Philipp' .
;
Fachrichtung Chemie
Universit\"at des Saarlandes
Postfach 151150
D-66041 Saarbr\"ucken
Germany
;
    'Hegetschweiler, Kaspar' .
;
Fachrichtung Chemie
Universit\"at des Saarlandes
Postfach 151150
D-66041 Saarbr\"ucken
Germany
;
data_I
_chemical_name_systematic
;
1,3-diammonio-1,2,3-trideoxy-<i>cis</i>-inositol dichloride
;
_chemical_name_common
                   'All-cis-4,6-diamino-cyclohexane-1,2,3-triol dihydrochloride'
_chemical_formula_moiety     'C6 H16 N2 O3 2+, 2(Cl -)'
_chemical_formula_sum     'C6 H16 Cl2 N2 O3'
_chemical_formula_iupac     'C6 H16 N2 O3 2+, 2Cl -'
_chemical_formula_weight     235.11
_chemical_melting_point     ?
_symmetry_cell_setting     monoclinic
_symmetry_space_group_name_H-M     'P 21'
_symmetry_space_group_name_Hall     'P 2yb'
loop_
    _symmetry_equiv_pos_as_xyz
    'x, y, z'
    '-x, y+1/2, -z'
_cell_length_a     7.7899(4)
_cell_length_b     10.1254(5)
_cell_length_c     13.0136(7)
_cell_angle_alpha     90.00
_cell_angle_beta     91.156(2)
_cell_angle_gamma     90.00
_cell_volume     1026.25(9)
_cell_formula_units_Z     4
_cell_measurement_reflns_used     9336
_cell_measurement_theta_min     2.55
_cell_measurement_theta_max     40.51
_cell_measurement_temperature     130(2)
_exptl_crystal_description     prism
_exptl_crystal_colour     colorless
_exptl_crystal_size_max     0.30
_exptl_crystal_size_mid     0.22
_exptl_crystal_size_min     0.15
_exptl_crystal_density_diffrn     1.522
_exptl_crystal_density_meas     ?
_exptl_crystal_density_method     'not measured'
_exptl_crystal_F_000     496
_exptl_absorpt_coefficient_mu     0.613
_exptl_absorpt_correction_type     multi-scan
_exptl_absorpt_process_details     '(SADABS; Bruker, 2010)'
_exptl_absorpt_correction_T_min     0.8376
_exptl_absorpt_correction_T_max     0.9137
_exptl_special_details
;
;
_diffrn_ambient_temperature     130(2)
_diffrn_radiation_type     MoK\a
_diffrn_radiation_wavelength     0.71073
_diffrn_radiation_source     'fine-focus sealed tube'
_diffrn_radiation_monochromator     graphite
_diffrn_measurement_device_type     'Bruker--Nonius X8 APEX KappaCCD'
_diffrn_measurement_method     '\f and \w scans'
_diffrn_detector_area_resol_mean     ?
_diffrn_reflns_number     16242
_diffrn_reflns_av_R_equivalents     0.0170
_diffrn_reflns_av_sigmaI/netI     0.0167
_diffrn_reflns_theta_min     1.57
_diffrn_reflns_theta_max     26.99
_diffrn_reflns_theta_full     26.99
_diffrn_measured_fraction_theta_max     1.000
_diffrn_measured_fraction_theta_full     1.000
_diffrn_reflns_limit_h_min     -9
_diffrn_reflns_limit_h_max     9
_diffrn_reflns_limit_k_min     -12
_diffrn_reflns_limit_k_max     12
_diffrn_reflns_limit_l_min     -16
_diffrn_reflns_limit_l_max     16
_diffrn_standards_number     0
_diffrn_standards_interval_count     ?
_diffrn_standards_interval_time     ?
_diffrn_standards_decay_%     ?
_refine_special_details
;
Refinement of <i>F</i>^2^ against ALL reflections. The weighted <i>R</i>-factor
<i>wR</i> and goodness of fit <i>S</i> are based on <i>F</i>^2^, conventional
<i>R</i>-factors <i>R</i> are based on <i>F</i>, with <i>F</i> set to zero for
negative <i>F</i>^2^. The threshold expression of <i>F</i>^2^ >
\s(<i>F</i>^2^) is used only for calculating <i>R</i>-factors(gt) <i>etc</i>.
and is not relevant to the choice of reflections for refinement.
<i>R</i>-factors based on <i>F</i>^2^ are statistically about twice as large
as those based on <i>F</i>, and <i>R</i>- factors based on ALL data will be
even larger.
;
_reflns_number_total     4459
_reflns_number_gt     4429
_reflns_threshold_expression     I>2\s(I)
_refine_ls_structure_factor_coef     Fsqd
_refine_ls_matrix_type     full
_refine_ls_R_factor_all     0.0176
_refine_ls_R_factor_gt     0.0174
_refine_ls_wR_factor_gt     0.0471
_refine_ls_wR_factor_ref     0.0473
_refine_ls_goodness_of_fit_ref     1.059
_refine_ls_restrained_S_all     1.059
_refine_ls_number_reflns     4459
_refine_ls_number_parameters     289
_refine_ls_number_restraints     19
_refine_ls_hydrogen_treatment     mixed
_refine_ls_weighting_scheme     calc
_refine_ls_weighting_details
         'calc w=1/[\s^2^(Fo^2^)+(0.0292P)^2^+0.1788P] where P=(Fo^2^+2Fc^2^)/3'
_atom_sites_solution_hydrogens     geom
_atom_sites_solution_primary     direct
_atom_sites_solution_secondary     difmap
_refine_ls_shift/su_max     0.001
_refine_ls_shift/su_mean     0.000
_refine_diff_density_max     0.265
_refine_diff_density_min     -0.151
_refine_ls_extinction_method     none
_refine_ls_extinction_coef     ?
_refine_ls_abs_structure_details     'Flack (1983), 2093 Friedel pairs'
_refine_ls_abs_structure_Flack     0.01(3)
loop_
    _atom_type_symbol
    _atom_type_description
    _atom_type_scat_dispersion_real
    _atom_type_scat_dispersion_imag
    _atom_type_scat_source
    'C' 'C' 0.0033 0.0016
                         'International Tables Vol C Tables 4.2.6.8 and 6.1.1.4'
    'H' 'H' 0.0000 0.0000
                         'International Tables Vol C Tables 4.2.6.8 and 6.1.1.4'
    'N' 'N' 0.0061 0.0033
                         'International Tables Vol C Tables 4.2.6.8 and 6.1.1.4'
    'O' 'O' 0.0106 0.0060
                         'International Tables Vol C Tables 4.2.6.8 and 6.1.1.4'
    'Cl' 'Cl' 0.1484 0.1585
                         'International Tables Vol C Tables 4.2.6.8 and 6.1.1.4'
_computing_data_collection     'APEX2 (Bruker, 2010)'
_computing_cell_refinement     'SAINT (Bruker, 2010)'
_computing_data_reduction     'SAINT (Bruker, 2010)'
_computing_structure_solution     'SHELXS97 (Sheldrick, 2008)'
_computing_structure_refinement     'SHELXL97 (Sheldrick, 2008)'
_computing_molecular_graphics     'DIAMOND (Brandenburg, 2011)'
_computing_publication_material
                            'SHELXL97 (Sheldrick, 2008) and PLATON (Spek, 2009)'
loop_
    _atom_site_type_symbol
    _atom_site_label
    _atom_site_fract_x
    _atom_site_fract_y
    _atom_site_fract_z
    _atom_site_U_iso_or_equiv
    _atom_site_adp_type
    _atom_site_calc_flag
    _atom_site_refinement_flags
    _atom_site_occupancy
    _atom_site_symmetry_multiplicity
    _atom_site_disorder_assembly
    _atom_site_disorder_group
    C C1 0.65695(15) 0.78053(13) 0.49259(9) 0.0116(2) Uani d . 1 1 . .
    H H1A 0.7440 0.8297 0.4535 0.014 Uiso calc R 1 1 . .
    H H1B 0.6742 0.6850 0.4805 0.014 Uiso calc R 1 1 . .
    C C2 0.47789(15) 0.82069(11) 0.45618(9) 0.0109(2) Uani d . 1 1 . .
    H H2 0.4629 0.9177 0.4672 0.013 Uiso calc R 1 1 . .
    C C3 0.33980(16) 0.74645(11) 0.51435(9) 0.0117(2) Uani d . 1 1 . .
    H H3 0.2245 0.7822 0.4936 0.014 Uiso calc R 1 1 . .
    C C4 0.36884(16) 0.76840(13) 0.63009(9) 0.0135(2) Uani d . 1 1 . .
    H H4 0.3478 0.8638 0.6453 0.016 Uiso calc R 1 1 . .
    C C5 0.54882(17) 0.73308(12) 0.66995(9) 0.0141(2) Uani d . 1 1 . .
    H H5 0.5605 0.7597 0.7438 0.017 Uiso calc R 1 1 . .
    C C6 0.67808(15) 0.81082(12) 0.60699(9) 0.0129(2) Uani d . 1 1 . .
    H H6 0.6605 0.9075 0.6185 0.015 Uiso calc R 1 1 . .
    N N18 0.72743(14) 1.01783(11) 0.05624(8) 0.0149(2) Uani d D 1 1 . .
    H H18A 0.6277(19) 1.0191(18) 0.0889(12) 0.022 Uiso d D 1 1 . .
    H H18B 0.789(2) 1.0895(16) 0.0746(14) 0.022 Uiso d D 1 1 . .
    H H18C 0.706(2) 1.0188(19) -0.0129(10) 0.022 Uiso d D 1 1 . .
    N N22 0.73895(14) 0.53468(11) 0.10007(8) 0.0154(2) Uani d D 1 1 . .
    H H22C 0.706(2) 0.5268(19) 0.0357(11) 0.023 Uiso d D 1 1 . .
    H H22A 0.801(2) 0.4651(17) 0.1183(13) 0.023 Uiso d D 1 1 . .
    H H22B 0.646(2) 0.5385(19) 0.1356(13) 0.023 Uiso d D 1 1 . .
    O O19 0.75839(12) 0.93190(9) 0.26803(7) 0.01429(18) Uani d D 1 1 . .
    H H19 0.751(2) 1.0080(15) 0.2863(13) 0.021 Uiso d D 1 1 . .
    O O20 1.09187(12) 0.81557(10) 0.32436(7) 0.0206(2) Uani d D 1 1 . .
    H H20 1.028(2) 0.8689(19) 0.3606(14) 0.031 Uiso d D 1 1 . .
    O O21 0.78841(12) 0.64823(10) 0.28780(7) 0.01674(19) Uani d D 1 1 . .
    H H21 0.837(2) 0.6185(18) 0.3397(12) 0.025 Uiso d D 1 1 . .
    N N7 0.45629(14) 0.79085(11) 0.34387(8) 0.0132(2) Uani d D 1 1 . .
    H H7C 0.3542(19) 0.8197(17) 0.3215(13) 0.020 Uiso d D 1 1 . .
    H H7B 0.537(2) 0.8271(17) 0.3103(13) 0.020 Uiso d D 1 1 . .
    H H7A 0.462(2) 0.7050(14) 0.3315(13) 0.020 Uiso d D 1 1 . .
    C C13 0.83453(16) 0.90192(12) 0.08871(9) 0.0140(2) Uani d . 1 1 . .
    H H13 0.9361 0.8970 0.0431 0.017 Uiso calc R 1 1 . .
    O O8 0.34834(12) 0.61091(9) 0.48626(7) 0.01400(17) Uani d D 1 1 . .
    H H8 0.2471(19) 0.5838(18) 0.4902(14) 0.021 Uiso d D 1 1 . .
    C C14 0.89926(16) 0.92022(12) 0.19938(9) 0.0131(2) Uani d . 1 1 . .
    H H14 0.9704 1.0023 0.2037 0.016 Uiso calc R 1 1 . .
    O O9 0.24058(12) 0.69200(10) 0.68068(7) 0.01881(19) Uani d D 1 1 . .
    H H9 0.213(2) 0.7301(18) 0.7312(13) 0.028 Uiso d D 1 1 . .
    C C15 1.01194(16) 0.80171(13) 0.22624(9) 0.0152(2) Uani d . 1 1 . .
    H H15 1.1064 0.8011 0.1754 0.018 Uiso calc R 1 1 . .
    O O10 0.58596(14) 0.59647(10) 0.66089(7) 0.0204(2) Uani d D 1 1 . .
    H H10 0.601(2) 0.5671(19) 0.7219(12) 0.031 Uiso d D 1 1 . .
    C C16 0.92115(16) 0.66793(12) 0.21605(9) 0.0134(2) Uani d . 1 1 . .
    H H16 1.0084 0.5963 0.2255 0.016 Uiso calc R 1 1 . .
    N N11 0.85723(14) 0.77409(13) 0.63986(8) 0.0182(2) Uani d D 1 1 . .
    H H11C 0.931(2) 0.8269(18) 0.6089(14) 0.027 Uiso d D 1 1 . .
    H H11B 0.872(2) 0.780(2) 0.7055(11) 0.027 Uiso d D 1 1 . .
    H H11A 0.883(2) 0.6931(16) 0.6164(14) 0.027 Uiso d D 1 1 . .
    C C17 0.84314(16) 0.65722(12) 0.10753(9) 0.0132(2) Uani d . 1 1 . .
    H H17 0.9392 0.6500 0.0580 0.016 Uiso calc R 1 1 . .
    C C12 0.73148(16) 0.77507(13) 0.07590(9) 0.0137(2) Uani d . 1 1 . .
    H H12A 0.6929 0.7652 0.0033 0.016 Uiso calc R 1 1 . .
    H H12B 0.6285 0.7786 0.1192 0.016 Uiso calc R 1 1 . .
    Cl Cl1 0.95255(4) 0.27346(3) 0.13119(2) 0.01574(7) Uani d . 1 1 . .
    Cl Cl2 0.96850(3) 0.51134(3) 0.48456(2) 0.01623(6) Uani d . 1 1 . .
    Cl Cl3 0.36075(4) 0.53635(3) 0.18167(2) 0.02006(7) Uani d . 1 1 . .
    Cl Cl4 0.34728(4) 0.98731(3) 0.12868(2) 0.02147(7) Uani d . 1 1 . .
loop_
    _atom_site_aniso_label
    _atom_site_aniso_U_11
    _atom_site_aniso_U_22
    _atom_site_aniso_U_33
    _atom_site_aniso_U_12
    _atom_site_aniso_U_13
    _atom_site_aniso_U_23
    C1 0.0106(5) 0.0148(6) 0.0092(5) -0.0009(4) -0.0005(4) 0.0008(4)
    C2 0.0121(5) 0.0109(5) 0.0096(5) -0.0002(4) -0.0004(4) -0.0002(4)
    C3 0.0111(5) 0.0103(5) 0.0138(5) 0.0004(4) 0.0021(4) -0.0004(4)
    C4 0.0166(6) 0.0108(5) 0.0134(5) -0.0016(4) 0.0059(4) -0.0001(4)
    C5 0.0203(6) 0.0122(5) 0.0097(5) -0.0014(5) 0.0021(4) 0.0003(4)
    C6 0.0138(6) 0.0140(6) 0.0107(5) -0.0020(4) -0.0015(4) 0.0004(4)
    N18 0.0175(5) 0.0141(5) 0.0131(4) -0.0007(4) -0.0003(4) 0.0020(4)
    N22 0.0177(5) 0.0142(5) 0.0140(5) 0.0010(4) -0.0013(4) -0.0019(4)
    O19 0.0168(4) 0.0137(4) 0.0125(4) 0.0013(3) 0.0033(3) -0.0020(3)
    O20 0.0189(5) 0.0250(5) 0.0176(4) 0.0031(4) -0.0048(4) -0.0033(4)
    O21 0.0170(5) 0.0219(5) 0.0114(4) 0.0020(4) 0.0003(3) 0.0017(3)
    N7 0.0133(5) 0.0159(5) 0.0104(5) -0.0016(4) -0.0012(4) 0.0010(4)
    C13 0.0158(6) 0.0136(6) 0.0125(5) 0.0003(4) 0.0017(4) 0.0005(4)
    O8 0.0129(4) 0.0115(4) 0.0177(4) -0.0025(3) 0.0029(3) -0.0030(3)
    C14 0.0113(5) 0.0139(6) 0.0140(6) -0.0012(4) 0.0011(4) -0.0014(4)
    O9 0.0214(5) 0.0175(5) 0.0180(4) -0.0036(4) 0.0115(4) -0.0020(4)
    C15 0.0115(5) 0.0173(6) 0.0167(6) 0.0015(4) -0.0028(4) -0.0033(5)
    O10 0.0302(5) 0.0148(4) 0.0162(4) 0.0005(4) -0.0002(4) 0.0018(4)
    C16 0.0128(6) 0.0142(6) 0.0133(5) 0.0022(4) -0.0005(4) -0.0003(4)
    N11 0.0171(5) 0.0222(6) 0.0151(5) -0.0032(5) -0.0055(4) 0.0027(5)
    C17 0.0135(6) 0.0133(6) 0.0127(5) 0.0000(4) 0.0021(4) -0.0020(4)
    C12 0.0166(5) 0.0144(6) 0.0101(5) 0.0001(5) -0.0015(4) -0.0010(4)
    Cl1 0.01912(14) 0.01465(13) 0.01360(12) -0.00009(11) 0.00369(10) 0.00124(10)
    Cl2 0.01362(13) 0.01454(13) 0.02052(14) -0.00019(10) 0.00009(10) 0.00263(11)
    Cl3 0.01973(14) 0.02535(17) 0.01513(13) -0.00115(12) 0.00145(10)
                                                                    -0.00093(12)
    Cl4 0.01848(14) 0.03068(18) 0.01520(13) -0.00287(12) -0.00074(10)
                                                                     0.00097(12)
_geom_special_details
;
All e.s.d.'s (except the e.s.d. in the dihedral angle between two l.s. planes)
are estimated using the full covariance matrix. The cell e.s.d.'s are taken
into account individually in the estimation of e.s.d.'s in distances, angles
and torsion angles; correlations between e.s.d.'s in cell parameters are only
used when they are defined by crystal symmetry. An approximate (isotropic)
treatment of cell e.s.d.'s is used for estimating e.s.d.'s involving l.s.
planes.
;
loop_
    _geom_bond_atom_site_label_1
    _geom_bond_atom_site_label_2
    _geom_bond_site_symmetry_2
    _geom_bond_distance
    _geom_bond_publ_flag
    C1 C2 . 1.5195(16) ?
    C1 C6 . 1.5257(15) ?
    C1 H1A . 0.9900 ?
    C1 H1B . 0.9900 ?
    C2 N7 . 1.4987(14) ?
    C2 C3 . 1.5258(16) ?
    C2 H2 . 1.0000 ?
    C3 O8 . 1.4222(14) ?
    C3 C4 . 1.5347(16) ?
    C3 H3 . 1.0000 ?
    C4 O9 . 1.4341(14) ?
    C4 C5 . 1.5275(18) ?
    C4 H4 . 1.0000 ?
    C5 O10 . 1.4186(15) ?
    C5 C6 . 1.5291(16) ?
    C5 H5 . 1.0000 ?
    C6 N11 . 1.4983(16) ?
    C6 H6 . 1.0000 ?
    N18 C13 . 1.4959(16) ?
    N18 H18A . 0.893(14) ?
    N18 H18B . 0.900(14) ?
    N18 H18C . 0.911(13) ?
    N22 C17 . 1.4848(16) ?
    N22 H22C . 0.874(14) ?
    N22 H22A . 0.883(15) ?
    N22 H22B . 0.865(14) ?
    O19 C14 . 1.4339(15) ?
    O19 H19 . 0.809(15) ?
    O20 C15 . 1.4163(15) ?
    O20 H20 . 0.878(15) ?
    O21 C16 . 1.4212(15) ?
    O21 H21 . 0.825(14) ?
    N7 H7C . 0.890(14) ?
    N7 H7B . 0.852(14) ?
    N7 H7A . 0.885(14) ?
    C13 C12 . 1.5221(18) ?
    C13 C14 . 1.5275(16) ?
    C13 H13 . 1.0000 ?
    O8 H8 . 0.838(14) ?
    C14 C15 . 1.5232(17) ?
    C14 H14 . 1.0000 ?
    O9 H9 . 0.796(15) ?
    C15 C16 . 1.5326(17) ?
    C15 H15 . 1.0000 ?
    O10 H10 . 0.854(15) ?
    C16 C17 . 1.5299(16) ?
    C16 H16 . 1.0000 ?
    N11 H11C . 0.885(15) ?
    N11 H11B . 0.862(14) ?
    N11 H11A . 0.898(15) ?
    C17 C12 . 1.5283(17) ?
    C17 H17 . 1.0000 ?
    C12 H12A . 0.9900 ?
    C12 H12B . 0.9900 ?
loop_
    _geom_angle_atom_site_label_1
    _geom_angle_atom_site_label_2
    _geom_angle_atom_site_label_3
    _geom_angle_site_symmetry_1
    _geom_angle_site_symmetry_3
    _geom_angle
    _geom_angle_publ_flag
    C2 C1 C6 . . 109.31(10) ?
    C2 C1 H1A . . 109.8 ?
    C6 C1 H1A . . 109.8 ?
    C2 C1 H1B . . 109.8 ?
    C6 C1 H1B . . 109.8 ?
    H1A C1 H1B . . 108.3 ?
    N7 C2 C1 . . 109.54(9) ?
    N7 C2 C3 . . 108.55(9) ?
    C1 C2 C3 . . 111.43(9) ?
    N7 C2 H2 . . 109.1 ?
    C1 C2 H2 . . 109.1 ?
    C3 C2 H2 . . 109.1 ?
    O8 C3 C2 . . 108.11(9) ?
    O8 C3 C4 . . 112.66(10) ?
    C2 C3 C4 . . 108.91(10) ?
    O8 C3 H3 . . 109.0 ?
    C2 C3 H3 . . 109.0 ?
    C4 C3 H3 . . 109.0 ?
    O9 C4 C5 . . 111.16(10) ?
    O9 C4 C3 . . 106.39(10) ?
    C5 C4 C3 . . 114.55(10) ?
    O9 C4 H4 . . 108.2 ?
    C5 C4 H4 . . 108.2 ?
    C3 C4 H4 . . 108.2 ?
    O10 C5 C4 . . 112.79(10) ?
    O10 C5 C6 . . 108.65(10) ?
    C4 C5 C6 . . 107.90(10) ?
    O10 C5 H5 . . 109.1 ?
    C4 C5 H5 . . 109.1 ?
    C6 C5 H5 . . 109.1 ?
    N11 C6 C1 . . 108.07(10) ?
    N11 C6 C5 . . 109.81(10) ?
    C1 C6 C5 . . 111.11(10) ?
    N11 C6 H6 . . 109.3 ?
    C1 C6 H6 . . 109.3 ?
    C5 C6 H6 . . 109.3 ?
    C13 N18 H18A . . 111.2(12) ?
    C13 N18 H18B . . 105.4(12) ?
    H18A N18 H18B . . 109.1(17) ?
    C13 N18 H18C . . 112.1(11) ?
    H18A N18 H18C . . 109.2(15) ?
    H18B N18 H18C . . 109.8(17) ?
    C17 N22 H22C . . 106.7(12) ?
    C17 N22 H22A . . 110.8(12) ?
    H22C N22 H22A . . 109.4(17) ?
    C17 N22 H22B . . 112.8(13) ?
    H22C N22 H22B . . 106.6(16) ?
    H22A N22 H22B . . 110.3(17) ?
    C14 O19 H19 . . 108.9(13) ?
    C15 O20 H20 . . 107.5(13) ?
    C16 O21 H21 . . 105.0(13) ?
    C2 N7 H7C . . 109.6(11) ?
    C2 N7 H7B . . 110.1(12) ?
    H7C N7 H7B . . 110.5(16) ?
    C2 N7 H7A . . 111.7(12) ?
    H7C N7 H7A . . 107.9(17) ?
    H7B N7 H7A . . 106.9(17) ?
    N18 C13 C12 . . 109.95(10) ?
    N18 C13 C14 . . 110.05(10) ?
    C12 C13 C14 . . 111.65(10) ?
    N18 C13 H13 . . 108.4 ?
    C12 C13 H13 . . 108.4 ?
    C14 C13 H13 . . 108.4 ?
    C3 O8 H8 . . 104.6(12) ?
    O19 C14 C15 . . 111.51(10) ?
    O19 C14 C13 . . 110.81(10) ?
    C15 C14 C13 . . 107.37(10) ?
    O19 C14 H14 . . 109.0 ?
    C15 C14 H14 . . 109.0 ?
    C13 C14 H14 . . 109.0 ?
    C4 O9 H9 . . 108.6(14) ?
    O20 C15 C14 . . 111.69(10) ?
    O20 C15 C16 . . 111.06(10) ?
    C14 C15 C16 . . 114.43(10) ?
    O20 C15 H15 . . 106.4 ?
    C14 C15 H15 . . 106.4 ?
    C16 C15 H15 . . 106.4 ?
    C5 O10 H10 . . 106.7(13) ?
    O21 C16 C17 . . 108.41(10) ?
    O21 C16 C15 . . 114.07(10) ?
    C17 C16 C15 . . 108.45(10) ?
    O21 C16 H16 . . 108.6 ?
    C17 C16 H16 . . 108.6 ?
    C15 C16 H16 . . 108.6 ?
    C6 N11 H11C . . 109.0(12) ?
    C6 N11 H11B . . 111.6(13) ?
    H11C N11 H11B . . 109.4(18) ?
    C6 N11 H11A . . 109.9(12) ?
    H11C N11 H11A . . 104.3(17) ?
    H11B N11 H11A . . 112.3(18) ?
    N22 C17 C12 . . 109.12(10) ?
    N22 C17 C16 . . 109.03(10) ?
    C12 C17 C16 . . 113.99(10) ?
    N22 C17 H17 . . 108.2 ?
    C12 C17 H17 . . 108.2 ?
    C16 C17 H17 . . 108.2 ?
    C13 C12 C17 . . 109.47(10) ?
    C13 C12 H12A . . 109.8 ?
    C17 C12 H12A . . 109.8 ?
    C13 C12 H12B . . 109.8 ?
    C17 C12 H12B . . 109.8 ?
    H12A C12 H12B . . 108.2 ?
loop_
    _geom_torsion_atom_site_label_1
    _geom_torsion_atom_site_label_2
    _geom_torsion_atom_site_label_3
    _geom_torsion_atom_site_label_4
    _geom_torsion_site_symmetry_1
    _geom_torsion_site_symmetry_2
    _geom_torsion_site_symmetry_3
    _geom_torsion_site_symmetry_4
    _geom_torsion
    _geom_torsion_publ_flag
    C6 C1 C2 N7 . . . . -179.87(10) ?
    C6 C1 C2 C3 . . . . -59.74(13) ?
    N7 C2 C3 O8 . . . . 53.24(12) ?
    C1 C2 C3 O8 . . . . -67.46(12) ?
    N7 C2 C3 C4 . . . . 175.96(9) ?
    C1 C2 C3 C4 . . . . 55.26(12) ?
    O8 C3 C4 O9 . . . . -57.58(13) ?
    C2 C3 C4 O9 . . . . -177.52(9) ?
    O8 C3 C4 C5 . . . . 65.65(14) ?
    C2 C3 C4 C5 . . . . -54.29(13) ?
    O9 C4 C5 O10 . . . . 55.85(13) ?
    C3 C4 C5 O10 . . . . -64.77(13) ?
    O9 C4 C5 C6 . . . . 175.88(9) ?
    C3 C4 C5 C6 . . . . 55.25(13) ?
    C2 C1 C6 N11 . . . . -178.30(10) ?
    C2 C1 C6 C5 . . . . 61.17(13) ?
    O10 C5 C6 N11 . . . . -54.54(13) ?
    C4 C5 C6 N11 . . . . -177.14(10) ?
    O10 C5 C6 C1 . . . . 64.96(13) ?
    C4 C5 C6 C1 . . . . -57.64(13) ?
    N18 C13 C14 O19 . . . . 59.93(13) ?
    C12 C13 C14 O19 . . . . -62.45(13) ?
    N18 C13 C14 C15 . . . . -178.07(10) ?
    C12 C13 C14 C15 . . . . 59.55(13) ?
    O19 C14 C15 O20 . . . . -64.11(13) ?
    C13 C14 C15 O20 . . . . 174.33(10) ?
    O19 C14 C15 C16 . . . . 63.16(13) ?
    C13 C14 C15 C16 . . . . -58.41(13) ?
    O20 C15 C16 O21 . . . . 61.04(13) ?
    C14 C15 C16 O21 . . . . -66.54(13) ?
    O20 C15 C16 C17 . . . . -178.05(10) ?
    C14 C15 C16 C17 . . . . 54.36(13) ?
    O21 C16 C17 N22 . . . . -49.61(13) ?
    C15 C16 C17 N22 . . . . -173.95(10) ?
    O21 C16 C17 C12 . . . . 72.58(13) ?
    C15 C16 C17 C12 . . . . -51.77(13) ?
    N18 C13 C12 C17 . . . . 179.03(10) ?
    C14 C13 C12 C17 . . . . -58.53(13) ?
    N22 C17 C12 C13 . . . . 177.03(10) ?
    C16 C17 C12 C13 . . . . 54.90(13) ?
loop_
    _geom_hbond_atom_site_label_D
    _geom_hbond_atom_site_label_H
    _geom_hbond_atom_site_label_A
    _geom_hbond_site_symmetry_A
    _geom_hbond_distance_DH
    _geom_hbond_distance_HA
    _geom_hbond_distance_DA
    _geom_hbond_angle_DHA
    N18 H18A Cl4 . 0.893(14) 2.278(14) 3.1411(11) 162.5(15)
    N18 H18B Cl1 1_565 0.900(14) 2.365(15) 3.2646(12) 177.2(16)
    N18 H18C Cl3 2_655 0.911(13) 2.255(14) 3.1634(11) 175.0(16)
    N22 H22C Cl4 2_645 0.874(14) 2.208(14) 3.0761(11) 172.1(17)
    N22 H22A Cl1 . 0.883(15) 2.277(15) 3.1466(12) 168.3(16)
    N22 H22B Cl3 . 0.865(14) 2.317(15) 3.1518(12) 162.3(16)
    O19 H19 O9 2_656 0.809(15) 1.913(15) 2.7168(13) 172.4(18)
    O20 H20 Cl2 2_756 0.878(15) 2.478(17) 3.2220(10) 142.9(17)
    O21 H21 Cl2 . 0.825(14) 2.388(15) 3.2096(10) 174.3(18)
    N7 H7C O20 1_455 0.890(14) 2.045(15) 2.8560(15) 150.8(16)
    N7 H7B O19 . 0.852(14) 2.111(15) 2.9404(14) 164.3(16)
    N7 H7A Cl3 . 0.885(14) 2.697(16) 3.4038(11) 137.6(14)
    O8 H8 Cl2 1_455 0.838(14) 2.290(15) 3.1256(10) 174.7(17)
    O9 H9 Cl1 2_656 0.796(15) 2.271(16) 3.0144(10) 155.8(18)
    O10 H10 Cl4 2_646 0.854(15) 2.136(15) 2.9889(10) 176.6(19)
    N11 H11C Cl2 2_756 0.885(15) 2.372(16) 3.2132(12) 158.8(16)
    N11 H11B Cl1 2_756 0.862(14) 2.505(16) 3.3007(11) 153.8(16)
    N11 H11A Cl2 . 0.898(15) 2.612(16) 3.4618(13) 158.1(16)
_iucr_refine_instructions_details
;
TITL sh2747a in P2(1)
CELL 0.71073   7.7899  10.1254  13.0136  90.000  91.156  90.000
ZERR    4.00   0.0004   0.0005   0.0007   0.000   0.002   0.000
LATT -1
SYMM -X, 0.5+Y, -Z
SFAC C  H  N  O  Cl
UNIT 24 64 8 12 8
LIST 4 ! automatically inserted. Change 6 to 4 for CHECKCIF!!
L.S. 8
FMAP 2
PLAN 5
TEMP -143
acta
omit -3 54
SIZE 0.15 0.22 0.30
conf
bond $H
eqiv $1 x, y+1,z
eqiv $2 -x+1, y+1/2,-z
eqiv $3 -x+1, y-1/2,-z
eqiv $4 -x+1, y+1/2,-z+1
eqiv $5 -x+2, y+1/2,-z+1
eqiv $6 x-1, y,z
eqiv $7 -x+1, y-1/2,-z+1
HTAB N18 Cl4
HTAB N18 Cl1_$1
HTAB N18 Cl3_$2
HTAB N22 Cl4_$3
HTAB N22 Cl1
HTAB N22 Cl3
HTAB O19 O9_$4
HTAB O20 Cl2_$5
HTAB O21 Cl2
HTAB N7 O20_$6
HTAB N7 O19
HTAB N7 Cl3
HTAB O8 Cl2_$6
HTAB O9 Cl1_$4
HTAB O10 Cl4_$7
HTAB N11 Cl2_$5
HTAB N11 Cl1_$5
HTAB N11 Cl2
DFIX 0.88 N18 H18A
DFIX 0.88 N18 H18B
DFIX 0.88 N18 H18C
DFIX 0.88 N7 H7A
DFIX 0.88 N7 H7B
DFIX 0.88 N7 H7C
DFIX 0.88 N11 H11A
DFIX 0.88 N11 H11B
DFIX 0.88 N11 H11C
DFIX 0.88 N22 H22A
DFIX 0.88 N22 H22B
DFIX 0.88 N22 H22C
DFIX 0.84 O19 H19
DFIX 0.84 O20 H20
DFIX 0.84 O21 H21
DFIX 0.84 O8 H8
DFIX 0.84 O9 H9
DFIX 0.84 O10 H10
WGHT    0.029200    0.178800
WGHT      0.0292      0.1788
FVAR       0.79661
MOLE 1
C1    1    0.656947    0.780533    0.492587    11.00000    0.01062    0.01479 =
0.00923    0.00075   -0.00054   -0.00095
AFIX  23
H1A   2    0.743966    0.829692    0.453487    11.00000   -1.20000
H1B   2    0.674218    0.684960    0.480518    11.00000   -1.20000
AFIX   0
C2    1    0.477887    0.820694    0.456182    11.00000    0.01211    0.01089 =
0.00960   -0.00015   -0.00036   -0.00016
AFIX  13
H2    2    0.462902    0.917713    0.467230    11.00000   -1.20000
AFIX   0
C3    1    0.339801    0.746450    0.514353    11.00000    0.01105    0.01028 =
0.01381   -0.00044    0.00205    0.00044
AFIX  13
H3    2    0.224539    0.782170    0.493624    11.00000   -1.20000
AFIX   0
C4    1    0.368838    0.768400    0.630090    11.00000    0.01661    0.01081 =
0.01338   -0.00010    0.00595   -0.00156
AFIX  13
H4    2    0.347809    0.863792    0.645251    11.00000   -1.20000
AFIX   0
C5    1    0.548820    0.733080    0.669947    11.00000    0.02029    0.01224 =
0.00972    0.00027    0.00208   -0.00135
AFIX  13
H5    2    0.560470    0.759703    0.743757    11.00000   -1.20000
AFIX   0
C6    1    0.678078    0.810821    0.606988    11.00000    0.01385    0.01405 =
0.01075    0.00035   -0.00148   -0.00200
AFIX  13
H6    2    0.660475    0.907490    0.618466    11.00000   -1.20000
AFIX   0
MOLE 2
N18   3    0.727429    1.017826    0.056244    11.00000    0.01751    0.01406 =
0.01311    0.00204   -0.00032   -0.00066
H18A  2    0.627733    1.019057    0.088869    11.00000   -1.50000
H18B  2    0.789061    1.089508    0.074641    11.00000   -1.50000
H18C  2    0.706400    1.018813   -0.012887    11.00000   -1.50000
N22   3    0.738952    0.534678    0.100074    11.00000    0.01771    0.01425 =
0.01403   -0.00186   -0.00127    0.00099
H22C  2    0.706111    0.526797    0.035713    11.00000   -1.50000
H22A  2    0.800762    0.465093    0.118294    11.00000   -1.50000
H22B  2    0.646488    0.538469    0.135640    11.00000   -1.50000
O19   4    0.758393    0.931899    0.268034    11.00000    0.01684    0.01367 =
0.01248   -0.00205    0.00333    0.00131
H19   2    0.750682    1.008005    0.286288    11.00000   -1.50000
O20   4    1.091871    0.815573    0.324357    11.00000    0.01890    0.02502 =
0.01759   -0.00333   -0.00480    0.00307
H20   2    1.027953    0.868872    0.360567    11.00000   -1.50000
O21   4    0.788409    0.648230    0.287796    11.00000    0.01696    0.02186 =
0.01139    0.00167    0.00028    0.00198
H21   2    0.837265    0.618478    0.339653    11.00000   -1.50000
N7    3    0.456287    0.790848    0.343866    11.00000    0.01331    0.01587 =
0.01036    0.00102   -0.00116   -0.00159
H7C   2    0.354239    0.819658    0.321467    11.00000   -1.50000
H7B   2    0.536535    0.827075    0.310338    11.00000   -1.50000
H7A   2    0.461757    0.705026    0.331503    11.00000   -1.50000
C13   1    0.834529    0.901924    0.088715    11.00000    0.01580    0.01363 =
0.01251    0.00046    0.00172    0.00029
AFIX  13
H13   2    0.936150    0.897011    0.043129    11.00000   -1.20000
AFIX   0
O8    4    0.348345    0.610905    0.486262    11.00000    0.01287    0.01150 =
0.01774   -0.00298    0.00293   -0.00246
H8    2    0.247066    0.583793    0.490157    11.00000   -1.50000
C14   1    0.899258    0.920219    0.199377    11.00000    0.01129    0.01393 =
0.01403   -0.00138    0.00112   -0.00122 AFIX  13
H14   2    0.970352    1.002337    0.203724    11.00000   -1.20000
AFIX   0
O9    4    0.240576    0.691998    0.680680    11.00000    0.02136    0.01751 =
0.01800   -0.00198    0.01145   -0.00364
H9    2    0.213047    0.730128    0.731214    11.00000   -1.50000
C15   1    1.011944    0.801711    0.226235    11.00000    0.01147    0.01731 =
0.01668   -0.00333   -0.00279    0.00152
AFIX  13
H15   2    1.106434    0.801077    0.175351    11.00000   -1.20000
AFIX   0
O10   4    0.585961    0.596468    0.660893    11.00000    0.03019    0.01481 =
0.01616    0.00181   -0.00019    0.00055
H10   2    0.601283    0.567052    0.721876    11.00000   -1.50000
C16   1    0.921149    0.667929    0.216045    11.00000    0.01282    0.01421 =
0.01325   -0.00032   -0.00054    0.00220
AFIX  13
H16   2    1.008420    0.596303    0.225532    11.00000   -1.20000
AFIX   0
N11   3    0.857230    0.774085    0.639861    11.00000    0.01710    0.02220 =
0.01510    0.00275   -0.00553   -0.00319
H11C  2    0.930574    0.826867    0.608936    11.00000   -1.50000
H11B  2    0.871820    0.780344    0.705531    11.00000   -1.50000
H11A  2    0.882743    0.693149    0.616374    11.00000   -1.50000
C17   1    0.843144    0.657219    0.107531    11.00000    0.01352    0.01334 =
0.01275   -0.00204    0.00213   -0.00004
AFIX  13
H17   2    0.939155    0.650043    0.057977    11.00000   -1.20000
AFIX   0
C12   1    0.731476    0.775070    0.075902    11.00000    0.01657    0.01441 =
0.01006   -0.00099   -0.00147    0.00005
AFIX  23
H12A  2    0.692941    0.765244    0.003346    11.00000   -1.20000
H12B  2    0.628528    0.778634    0.119196    11.00000   -1.20000
AFIX   0
MOLE 3
CL1   5    0.952554    0.273459    0.131188    11.00000    0.01912    0.01465 =
0.01360    0.00124    0.00369   -0.00009
CL2   5    0.968505    0.511342    0.484564    11.00000    0.01362    0.01454 =
0.02052    0.00263    0.00009   -0.00019
CL3   5    0.360750    0.536352    0.181670    11.00000    0.01973    0.02535 =
0.01513   -0.00093    0.00145   -0.00115
CL4   5    0.347275    0.987312    0.128677    11.00000    0.01848    0.03068 =
0.01520    0.00097   -0.00074   -0.00287
HKLF 4 1 -1 0 0 0 -1 0 0 0 1
REM  sh2747a in P2(1)
REM R1 =  0.0174 for   4429 Fo > 4sig(Fo)  and  0.0176 for all   4459 data
REM    289 parameters refined using     19 restraints
END
WGHT      0.0292      0.1788
REM Highest difference peak  0.265,  deepest hole -0.151,  1-sigma level  0.041
Q1    1   0.9639  0.7340  0.2218  11.00000  0.05    0.26
Q2    1   0.6666  0.7931  0.5513  11.00000  0.05    0.26
Q3    1   0.5615  0.8042  0.4714  11.00000  0.05    0.25
Q4    1   0.3542  0.7637  0.5756  11.00000  0.05    0.25
Q5    1   0.8844  0.6586  0.1594  11.00000  0.05    0.24
;
