# Supplementary material for: Redetermination of 1,3-diammonio-1,2,3-tride­oxy-cis-inositol dichloride
Source: Acta Crystallogr Sect E Struct Rep Online. 2012 Apr 18;68(Pt 5):o1411–2. doi: 10.1107/S1600536812012366 (PMC3344537; doi:10.1107/S1600536812012366)
Supplement: Supplementary file 2 [file e-68-o1411-Isup2.hkl]

# 
# h,k,l, Fc-squared, Fo-squared, sigma(Fo-squared) and status flag 
# 
data_I
_shelx_title ' sh2747a in P2(1)' 
_shelx_refln_list_code          4 
_shelx_F_calc_maximum      127.54 
_exptl_crystal_F_000       496.00 
_reflns_d_resolution_high  0.7829 
 
loop_ 
 _symmetry_equiv_pos_as_xyz 
 'x, y, z' 
 '-x, y+1/2, -z' 
 
_cell_length_a     7.7899 
_cell_length_b    10.1254 
_cell_length_c    13.0136 
_cell_angle_alpha  90.000 
_cell_angle_beta   91.156 
_cell_angle_gamma  90.000 
 
_shelx_F_squared_multiplier     1.000 
 
loop_ 
 _refln_index_h 
 _refln_index_k 
 _refln_index_l 
 _refln_F_squared_calc 
 _refln_F_squared_meas 
 _refln_F_squared_sigma 
 _refln_observed_status 
   0 -12   0      442.30      412.35     13.10 o 
   1 -12   0      213.54      211.67      6.71 o 
   2 -12   0       46.74       45.60      2.39 o 
   3 -12   0      289.97      304.81      5.90 o 
   1 -11   0      237.67      226.39      5.97 o 
   2 -11   0      151.18      154.25      3.51 o 
   3 -11   0       51.10       54.28      1.64 o 
   4 -11   0       24.47       26.56      1.43 o 
   5 -11   0      143.79      138.53      2.73 o 
   0 -10   0      311.33      308.20      9.98 o 
   1 -10   0       75.36       75.35      3.12 o 
   2 -10   0      146.22      130.84      2.82 o 
   3 -10   0      109.39      110.27      2.47 o 
   4 -10   0       85.84       89.46      2.51 o 
   5 -10   0        4.76        3.90      1.14 o 
   6 -10   0       27.96       29.48      1.69 o 
   1  -9   0      184.26      185.98      2.66 o 
   2  -9   0      718.32      699.01      9.90 o 
   3  -9   0      418.90      412.34      4.94 o 
   4  -9   0      342.07      320.36      3.59 o 
   5  -9   0      978.00     1002.66      9.59 o 
   6  -9   0      504.62      533.09      6.24 o 
   7  -9   0      164.55      169.94      2.97 o 
   0  -8   0     3123.46     3229.82     49.82 o 
   1  -8   0      864.85      819.30      8.45 o 
   2  -8   0       59.00       62.51      1.37 o 
   3  -8   0      751.99      753.61      6.54 o 
   4  -8   0       60.45       53.14      1.09 o 
   5  -8   0      103.90      100.52      1.81 o 
   6  -8   0      233.71      232.25      3.40 o 
   7  -8   0       10.94        7.75      1.04 o 
   1  -7   0     1128.52     1125.30     10.10 o 
   2  -7   0      294.04      281.55      2.88 o 
   3  -7   0      254.82      247.61      2.56 o 
   4  -7   0      329.85      326.09      3.64 o 
   5  -7   0      373.09      373.33      4.57 o 
   6  -7   0      134.80      124.54      2.53 o 
   7  -7   0      127.29      126.49      3.53 o 
   8  -7   0      125.32      121.39      2.91 o 
   0  -6   0     1304.69     1320.42     16.32 o 
   1  -6   0      233.64      242.47      2.47 o 
   2  -6   0      164.15      169.28      1.82 o 
   3  -6   0      201.47      198.23      2.13 o 
   4  -6   0      124.60      123.57      1.61 o 
   5  -6   0       24.20       23.11      1.08 o 
   6  -6   0      160.17      158.47      2.86 o 
   7  -6   0       53.30       55.54      1.88 o 
   8  -6   0       74.72       76.91      2.30 o 
   1  -5   0      477.21      479.49      4.18 o 
   2  -5   0      688.80      686.41      5.36 o 
   3  -5   0     1787.01     1816.99     15.72 o 
   4  -5   0      866.63      841.78      7.74 o 
   5  -5   0      577.25      577.03      7.04 o 
   6  -5   0     1058.66      997.42     13.26 o 
   7  -5   0      762.79      765.09     15.21 o 
   8  -5   0       55.28       57.62      2.36 o 
   9  -5   0      213.17      215.34      7.09 o 
   0  -4   0    12010.65    12335.35    183.27 o 
   1  -4   0      275.39      344.32      3.28 o 
   2  -4   0     1447.89     1539.88     13.32 o 
   3  -4   0     5792.01     5853.02     49.33 o 
   4  -4   0       98.38       98.16      2.79 o 
   5  -4   0        9.31        8.63      0.89 o 
   6  -4   0      343.21      329.85      5.45 o 
   7  -4   0       94.61       93.33      4.01 o 
   8  -4   0       36.51       34.85      1.86 o 
   9  -4   0       27.29       26.12      1.81 o 
   1  -3   0      221.77      228.98      2.45 o 
   2  -3   0     2468.16     2685.03     22.84 o 
   3  -3   0      797.64      796.00      7.81 o 
   4  -3   0      430.01      468.10      5.45 o 
   5  -3   0     1868.68     1810.25     17.75 o 
   6  -3   0      206.87      203.81      3.86 o 
   7  -3   0      146.67      147.84      3.35 o 
   8  -3   0      175.50      178.34      3.95 o 
   9  -3   0      105.08      111.25      4.59 o 
   0  -2   0      531.12      525.49      8.49 o 
   1  -2   0      796.15      721.90      6.90 o 
   2  -2   0     1919.41     1844.38     17.12 o 
   3  -2   0     2158.29     2143.17     20.53 o 
   4  -2   0      112.19      101.80      2.09 o 
   5  -2   0      679.49      643.54     15.21 o 
   6  -2   0      126.89      121.97      3.66 o 
   7  -2   0       53.70       48.71      1.98 o 
   8  -2   0      300.80      295.44      5.46 o 
   9  -2   0        2.96        5.64      1.31 o 
   1  -1   0      601.11      605.90     13.20 o 
   2  -1   0      676.11      737.04      9.48 o 
   3  -1   0     1852.95     1817.69     19.62 o 
   4  -1   0      848.85      805.05      9.62 o 
   5  -1   0      734.44      735.70      8.66 o 
   6  -1   0      640.24      622.39      7.75 o 
   7  -1   0      607.60      608.38      9.21 o 
   8  -1   0      150.69      154.24      3.74 o 
   9  -1   0      178.23      186.82      4.38 o 
   1   0   0       37.23       35.42      0.85 o 
   2   0   0      155.46      140.02      4.01 o 
   3   0   0     6700.02     6835.17     73.11 o 
   4   0   0       64.17       65.63      1.66 o 
   5   0   0       32.89       31.17      1.47 o 
   6   0   0      241.42      248.93      3.44 o 
   7   0   0      954.50      926.14     11.26 o 
   8   0   0       92.71       89.80      2.83 o 
   9   0   0       36.46       44.20      2.22 o 
   1   1   0      600.23      613.54      9.78 o 
   2   1   0      693.06      731.51     13.60 o 
   3   1   0     1874.58     1833.81     26.49 o 
   4   1   0      820.51      781.10      8.28 o 
   5   1   0      732.94      719.80      7.85 o 
   6   1   0      635.06      611.85      7.02 o 
   7   1   0      609.39      615.99      9.02 o 
   8   1   0      158.36      166.96      4.10 o 
   9   1   0      171.74      181.84      7.78 o 
   0   2   0      539.79      535.83     11.68 o 
   1   2   0      817.17      722.96     24.58 o 
   2   2   0     1925.01     1799.12     24.70 o 
   3   2   0     2166.51     2159.16     30.00 o 
   4   2   0      118.09      107.26      2.80 o 
   5   2   0      690.10      650.17      7.14 o 
   6   2   0      118.90      113.46      2.30 o 
   7   2   0       56.91       54.34      1.89 o 
   8   2   0      296.27      277.14      9.51 o 
   9   2   0        1.76        1.72      2.17 o 
   1   3   0      225.91      230.97      3.29 o 
   2   3   0     2507.52     2704.89     36.30 o 
   3   3   0      810.84      797.32     11.22 o 
   4   3   0      415.28      464.24      7.05 o 
   5   3   0     1897.72     1830.98     18.31 o 
   6   3   0      208.87      216.36      3.75 o 
   7   3   0      139.54      141.98      3.43 o 
   8   3   0      170.57      168.60     12.16 o 
   9   3   0      104.97      107.02      5.96 o 
   1   4   0      258.80      323.05      5.83 o 
   2   4   0     1482.84     1554.49     18.20 o 
   3   4   0     5849.02     5780.83    102.61 o 
   4   4   0      100.97       99.97      1.91 o 
   5   4   0        7.40        6.20      0.87 o 
   6   4   0      354.49      350.91      5.93 o 
   7   4   0       90.37       89.31      2.74 o 
   8   4   0       36.44       39.56      2.49 o 
   9   4   0       27.58       30.14      3.16 o 
   1   5   0      480.56      490.82     12.02 o 
   2   5   0      671.56      660.98      8.19 o 
   3   5   0     1806.69     1821.96     24.89 o 
   4   5   0      869.35      849.23     10.33 o 
   5   5   0      585.95      591.35      8.83 o 
   6   5   0     1042.96     1010.34     20.79 o 
   7   5   0      751.67      727.39     11.48 o 
   8   5   0       61.30       65.59      3.07 o 
   9   5   0      221.79      228.20      8.84 o 
   1   6   0      245.35      254.17      5.17 o 
   2   6   0      164.18      171.76      2.39 o 
   3   6   0      197.29      195.82      2.90 o 
   4   6   0      127.70      130.25      2.72 o 
   5   6   0       26.91       25.27      1.70 o 
   6   6   0      150.22      146.87      4.21 o 
   7   6   0       51.79       54.99      2.70 o 
   8   6   0       76.27       78.47      3.38 o 
   1   7   0     1148.25     1168.73     21.85 o 
   2   7   0      270.05      253.26      3.57 o 
   3   7   0      256.08      246.89      4.05 o 
   4   7   0      333.56      332.72      5.42 o 
   5   7   0      396.14      403.12      9.62 o 
   6   7   0      138.41      130.65      5.47 o 
   7   7   0      131.63      133.05      4.23 o 
   8   7   0      130.15      133.04      4.47 o 
   0   8   0     3189.34     3426.03     54.90 o 
   1   8   0      888.80      861.50     10.14 o 
   2   8   0       50.69       54.75      1.22 o 
   3   8   0      739.55      753.94     10.90 o 
   4   8   0       64.58       56.32      2.18 o 
   5   8   0       99.10       95.41      3.15 o 
   6   8   0      234.15      230.19      7.38 o 
   7   8   0       10.91        9.77      1.63 o 
   1   9   0      169.48      177.16      2.66 o 
   2   9   0      729.24      715.84     10.19 o 
   3   9   0      416.14      417.58      8.01 o 
   4   9   0      324.33      303.99      6.64 o 
   5   9   0      974.29     1003.84     18.26 o 
   6   9   0      502.48      523.44     10.86 o 
   7   9   0      166.54      165.30      5.05 o 
   0  10   0      316.92      323.97      6.24 o 
   1  10   0       73.13       69.56      1.76 o 
   2  10   0      146.86      137.12      3.37 o 
   3  10   0      108.97      110.11      4.33 o 
   4  10   0       89.47       96.98      3.07 o 
   5  10   0        4.02        2.86      2.13 o 
   6  10   0       26.67       24.07      1.99 o 
   1  11   0      230.06      234.46      5.05 o 
   2  11   0      157.49      163.36      3.99 o 
   3  11   0       50.98       53.93      2.27 o 
   4  11   0       24.72       25.66      1.78 o 
   5  11   0      152.77      140.45      4.28 o 
   0  12   0      436.54      433.64     11.89 o 
   1  12   0      207.42      196.91      5.21 o 
   2  12   0       40.68       40.96      2.10 o 
   3  12   0      294.84      318.03     11.17 o 
  -3 -12   1      204.23      213.88      3.53 o 
  -2 -12   1       71.87       79.05      2.55 o 
  -1 -12   1      171.24      168.48      5.60 o 
   0 -12   1       59.12       54.27      5.49 o 
   1 -12   1       56.24       49.19      3.27 o 
   2 -12   1       28.55       27.10      2.78 o 
   3 -12   1        4.45        4.66      1.22 o 
  -5 -11   1      309.85      316.47      4.89 o 
  -4 -11   1      258.30      263.92      4.28 o 
  -3 -11   1      352.68      359.16      5.04 o 
  -2 -11   1      351.35      374.47      5.48 o 
  -1 -11   1      309.14      321.04      5.18 o 
   0 -11   1      737.20      758.97     14.28 o 
   1 -11   1       16.28       17.72      1.98 o 
   2 -11   1      262.43      253.16      4.85 o 
   3 -11   1      320.65      328.69      5.83 o 
   4 -11   1      189.63      198.51      3.12 o 
   5 -11   1       72.16       70.06      1.94 o 
  -6 -10   1       22.75       23.82      1.47 o 
  -5 -10   1       12.77       18.35      1.51 o 
  -4 -10   1       33.12       33.43      1.30 o 
  -3 -10   1       25.52       25.79      1.17 o 
  -2 -10   1      405.90      399.87     13.20 o 
  -1 -10   1       85.14       93.33      2.65 o 
   0 -10   1      453.44      442.75      5.47 o 
   1 -10   1      359.54      353.96     10.11 o 
   2 -10   1      325.38      332.75      7.42 o 
   3 -10   1      565.82      570.41      8.03 o 
   4 -10   1      330.26      332.29      3.81 o 
   5 -10   1       54.30       53.76      1.37 o 
   6 -10   1      197.76      192.75      2.85 o 
  -7  -9   1      188.62      191.31      4.11 o 
  -6  -9   1        2.51        4.12      0.71 o 
  -5  -9   1      218.14      205.88      3.22 o 
  -4  -9   1      396.99      396.32      4.92 o 
  -3  -9   1       36.08       35.58      1.31 o 
  -2  -9   1      419.60      431.71      6.64 o 
  -1  -9   1      808.61      756.02     10.47 o 
   0  -9   1       79.38       75.27      1.56 o 
   1  -9   1      310.93      295.32      3.90 o 
   2  -9   1      375.93      364.07      3.42 o 
   3  -9   1      426.91      431.84      4.12 o 
   4  -9   1       21.39       21.13      0.87 o 
   5  -9   1      382.52      379.71      4.35 o 
   6  -9   1      248.20      254.14      3.69 o 
   7  -9   1       12.08       13.93      1.13 o 
  -7  -8   1       86.20       86.30      2.53 o 
  -6  -8   1      230.09      221.86      4.25 o 
  -5  -8   1      500.83      496.04      5.22 o 
  -4  -8   1       30.03       33.98      1.20 o 
  -3  -8   1      375.61      375.46      4.48 o 
  -2  -8   1      453.87      459.02      5.20 o 
  -1  -8   1      237.25      220.07      2.80 o 
   0  -8   1      335.15      303.67      3.53 o 
   1  -8   1      472.85      471.91      5.72 o 
   2  -8   1       78.34       82.35      1.20 o 
   3  -8   1       15.92       17.96      0.66 o 
   4  -8   1      113.13      107.05      1.79 o 
   5  -8   1      205.77      182.88      2.61 o 
   6  -8   1       19.94       22.89      1.53 o 
   7  -8   1       42.61       47.79      1.64 o 
  -8  -7   1      140.05      138.32      3.02 o 
  -7  -7   1      354.60      357.15      5.18 o 
  -6  -7   1      818.38      821.19      9.66 o 
  -5  -7   1      792.08      796.20      8.28 o 
  -4  -7   1      955.74      926.45      8.55 o 
  -3  -7   1      807.21      776.70      8.57 o 
  -2  -7   1     1735.86     1753.84     16.82 o 
  -1  -7   1      487.81      535.85      6.37 o 
   0  -7   1     2019.45     2015.90     19.20 o 
   1  -7   1      100.49       96.48      1.13 o 
   2  -7   1      119.66      116.15      1.37 o 
   3  -7   1      482.10      495.77      4.31 o 
   4  -7   1      843.31      810.12      7.14 o 
   5  -7   1      738.69      727.56      7.15 o 
   6  -7   1      203.71      191.63      3.33 o 
   7  -7   1      293.51      313.31      6.20 o 
   8  -7   1      264.03      261.83      4.50 o 
  -8  -6   1       20.80       21.32      1.40 o 
  -7  -6   1        8.58        6.69      0.94 o 
  -6  -6   1      654.90      641.92      7.93 o 
  -5  -6   1      222.49      219.73      3.32 o 
  -4  -6   1      113.17      121.60      1.56 o 
  -3  -6   1      139.84      135.57      1.68 o 
  -2  -6   1     1532.63     1536.40     14.94 o 
  -1  -6   1     1541.38     1570.59     16.96 o 
   0  -6   1      192.80      225.01      2.69 o 
   1  -6   1     2979.96     3041.99     22.62 o 
   2  -6   1      710.65      707.28      6.08 o 
   3  -6   1       71.12       64.29      1.11 o 
   4  -6   1     2796.26     2756.42     23.72 o 
   5  -6   1       42.26       36.37      1.10 o 
   6  -6   1      159.79      160.40      2.93 o 
   7  -6   1       50.16       50.57      1.78 o 
   8  -6   1      193.72      199.97      3.78 o 
  -9  -5   1      411.84      415.29      7.23 o 
  -8  -5   1      220.23      222.33      5.62 o 
  -7  -5   1      281.14      277.42      4.95 o 
  -6  -5   1       95.06       91.68      2.41 o 
  -5  -5   1      162.56      165.72      2.73 o 
  -4  -5   1      472.52      468.22      4.97 o 
  -3  -5   1       21.81       25.73      0.64 o 
  -2  -5   1      833.00      888.44      7.83 o 
  -1  -5   1     1839.88     1757.10     16.79 o 
   0  -5   1       61.53       66.99      1.37 o 
   1  -5   1      258.47      256.73      2.42 o 
   2  -5   1      246.93      235.20      2.32 o 
   3  -5   1     1848.14     1854.51     16.21 o 
   4  -5   1       74.61       83.77      1.42 o 
   5  -5   1      476.87      477.62      5.25 o 
   6  -5   1      240.33      240.74      4.97 o 
   7  -5   1       51.02       55.40      2.16 o 
   8  -5   1      286.94      286.21      5.43 o 
   9  -5   1      231.23      230.95      5.02 o 
  -9  -4   1       18.56       20.03      1.72 o 
  -8  -4   1      326.83      332.18      7.43 o 
  -7  -4   1      154.67      161.89      3.53 o 
  -6  -4   1      317.53      314.56      5.14 o 
  -5  -4   1     1270.77     1295.52     16.16 o 
  -4  -4   1      353.99      345.40      4.89 o 
  -3  -4   1      884.03      914.58      8.94 o 
  -2  -4   1     1206.76     1264.18     10.10 o 
  -1  -4   1     2862.91     3042.95     28.33 o 
   0  -4   1      652.20      676.19      7.59 o 
   1  -4   1     4496.75     4699.06     39.98 o 
   2  -4   1     1149.78     1223.40      9.91 o 
   3  -4   1      252.58      230.63      2.59 o 
   4  -4   1      632.56      654.49      7.40 o 
   5  -4   1      318.97      301.86      4.01 o 
   6  -4   1      254.61      252.34      4.43 o 
   7  -4   1      297.76      291.41      5.17 o 
   8  -4   1      683.42      667.12     10.03 o 
   9  -4   1       77.86       79.39      2.86 o 
  -9  -3   1       65.38       65.71      2.97 o 
  -8  -3   1      153.54      156.69      3.70 o 
  -7  -3   1       89.28       85.67      2.54 o 
  -6  -3   1      614.78      613.62      8.70 o 
  -5  -3   1       54.08       50.36      1.41 o 
  -4  -3   1      254.61      239.72      3.32 o 
  -3  -3   1      448.55      446.47      5.19 o 
  -2  -3   1      113.71      120.61      1.53 o 
  -1  -3   1     1041.20     1057.73     11.29 o 
   0  -3   1     4932.91     5261.03     49.40 o 
   1  -3   1      503.63      430.52      4.32 o 
   2  -3   1     3352.14     3412.15     28.30 o 
   3  -3   1       72.82       75.20      1.22 o 
   4  -3   1     1051.23     1149.97     12.51 o 
   5  -3   1      150.88      140.30      2.29 o 
   6  -3   1      106.44      107.28      2.06 o 
   7  -3   1      969.90      969.53     13.70 o 
   8  -3   1      891.97      852.20     12.44 o 
   9  -3   1       87.61       87.88      3.02 o 
  -9  -2   1      607.83      612.21     13.91 o 
  -8  -2   1       63.87       71.26      2.77 o 
  -7  -2   1       99.53       95.82      3.40 o 
  -6  -2   1     2391.35     2369.87     25.94 o 
  -5  -2   1     1842.93     1855.54     20.66 o 
  -4  -2   1      107.95      103.78      2.16 o 
  -3  -2   1      120.23      132.81      2.19 o 
  -2  -2   1    10917.02    10603.52    102.35 o 
  -1  -2   1     4497.83     4572.97     43.13 o 
   0  -2   1     3675.82     3449.87     32.59 o 
   1  -2   1    11104.61    11866.14    104.48 o 
   2  -2   1     1192.63     1189.94     11.17 o 
   3  -2   1      588.14      574.86      6.55 o 
   4  -2   1     3368.41     3417.04     36.54 o 
   5  -2   1       59.18       54.81      1.46 o 
   6  -2   1      610.85      578.32      7.40 o 
   7  -2   1      332.63      337.61      5.72 o 
   8  -2   1      270.68      258.71      5.07 o 
   9  -2   1       59.80       60.26      2.57 o 
  -9  -1   1      234.40      238.16      5.01 o 
  -8  -1   1      323.29      312.54      8.18 o 
  -7  -1   1      308.29      315.74      4.77 o 
  -6  -1   1       91.21       88.14      2.05 o 
  -5  -1   1      465.69      449.22      6.38 o 
  -4  -1   1      109.65      109.62      2.54 o 
  -3  -1   1      781.64      730.16      8.11 o 
  -2  -1   1      744.13      736.91      8.17 o 
  -1  -1   1     1115.60     1083.74     13.89 o 
   0  -1   1      752.68      649.89      9.75 o 
   1  -1   1        9.07        8.83      0.84 o 
   2  -1   1      586.52      663.54      9.99 o 
   3  -1   1      825.17      845.11      8.47 o 
   4  -1   1      252.92      289.17      3.48 o 
   5  -1   1      994.48     1008.13     10.45 o 
   6  -1   1      390.17      389.71      6.13 o 
   7  -1   1       22.42       23.28      1.25 o 
   8  -1   1      513.02      505.44     11.47 o 
   9  -1   1       38.67       37.09      3.34 o 
  -9   0   1       94.38       98.91      3.11 o 
  -8   0   1      222.06      218.46      3.93 o 
  -7   0   1       79.52       77.74      2.11 o 
  -6   0   1      500.95      530.79      6.16 o 
  -5   0   1     2787.69     2830.53     27.78 o 
  -4   0   1       61.74       60.75      1.86 o 
  -3   0   1     3828.45     3542.63     37.63 o 
  -2   0   1    16266.33    14921.01   1025.47 o 
  -1   0   1       39.85       36.10      1.18 o 
   0   0   1     1022.74      901.61     22.75 o 
   1   0   1     2749.21     2265.29     38.34 o 
   2   0   1     1535.17     1643.03     38.67 o 
   3   0   1     3623.69     3752.14     51.26 o 
   4   0   1        2.86        2.04      1.13 o 
   5   0   1     1476.48     1445.93     14.71 o 
   6   0   1        3.09        1.93      0.64 o 
   7   0   1       82.64       80.24      3.36 o 
   8   0   1      316.60      329.67      7.20 o 
   9   0   1      476.71      483.94      8.15 o 
  -9   1   1      226.12      226.84      4.94 o 
  -8   1   1      328.61      323.12      6.03 o 
  -7   1   1      310.73      313.63      7.26 o 
  -6   1   1      101.42       96.25      2.12 o 
  -5   1   1      462.13      435.96      6.50 o 
  -4   1   1      110.03      113.93      2.00 o 
  -3   1   1      776.72      701.45     14.74 o 
  -2   1   1      723.18      735.04     12.61 o 
  -1   1   1     1135.99     1125.29     25.87 o 
   0   1   1      748.16      656.83     10.35 o 
   1   1   1        8.63       10.17      0.60 o 
   2   1   1      606.42      680.99     11.49 o 
   3   1   1      811.89      813.28      9.61 o 
   4   1   1      257.47      291.35      4.09 o 
   5   1   1      975.82      989.15     10.46 o 
   6   1   1      382.03      376.59      4.76 o 
   7   1   1       23.59       21.64      1.37 o 
   8   1   1      518.50      530.84      7.29 o 
   9   1   1       42.65       38.50      5.88 o 
  -9   2   1      605.00      637.12     17.03 o 
  -8   2   1       63.47       59.31      2.91 o 
  -7   2   1      100.77       98.08      2.38 o 
  -6   2   1     2381.62     2349.70     23.59 o 
  -5   2   1     1861.41     1893.37     18.83 o 
  -4   2   1      107.09      103.75      2.33 o 
  -3   2   1      120.51      129.25      2.36 o 
  -2   2   1    10951.16    11698.77    256.03 o 
  -1   2   1     4512.07     4704.65    109.87 o 
   0   2   1     3698.75     3498.82     44.85 o 
   1   2   1    11023.66    12047.48    470.30 o 
   2   2   1     1168.71     1143.51     22.51 o 
   3   2   1      614.27      587.34     14.31 o 
   4   2   1     3325.22     3424.96     37.73 o 
   5   2   1       57.03       54.51      1.33 o 
   6   2   1      603.68      590.61      6.76 o 
   7   2   1      324.59      337.38      4.58 o 
   8   2   1      264.61      267.12      5.27 o 
   9   2   1       61.58       66.74      4.80 o 
  -9   3   1       63.42       67.11      4.87 o 
  -8   3   1      149.02      159.04      4.81 o 
  -7   3   1       90.55       88.66      2.66 o 
  -6   3   1      620.71      623.08      8.05 o 
  -5   3   1       60.77       55.50      1.54 o 
  -4   3   1      251.13      241.99      3.49 o 
  -3   3   1      445.11      436.61      5.52 o 
  -2   3   1      103.90      110.97      3.74 o 
  -1   3   1     1036.45     1053.06     13.82 o 
   0   3   1     4917.92     5241.73    113.65 o 
   1   3   1      498.68      420.83      7.28 o 
   2   3   1     3320.41     3248.18     43.78 o 
   3   3   1       64.47       65.66      1.99 o 
   4   3   1     1063.44     1160.65     15.74 o 
   5   3   1      162.82      154.90      3.79 o 
   6   3   1      107.65      115.04      2.68 o 
   7   3   1      968.97      972.11     14.20 o 
   8   3   1      903.71      922.43     16.37 o 
   9   3   1       88.45       89.41      3.77 o 
  -9   4   1       16.53       18.97      2.08 o 
  -8   4   1      330.57      331.29      7.69 o 
  -7   4   1      159.91      169.24      5.69 o 
  -6   4   1      312.46      313.27      5.55 o 
  -5   4   1     1237.04     1251.62     19.33 o 
  -4   4   1      333.87      328.25      8.85 o 
  -3   4   1      889.04      908.19     12.70 o 
  -2   4   1     1199.53     1271.80     30.29 o 
  -1   4   1     2855.48     2967.43     49.78 o 
   0   4   1      636.74      676.87     16.37 o 
   1   4   1     4564.81     4645.71     77.70 o 
   2   4   1     1142.44     1213.61     14.45 o 
   3   4   1      249.18      232.39      3.79 o 
   4   4   1      602.49      618.37      9.61 o 
   5   4   1      313.47      309.80      6.27 o 
   6   4   1      252.63      246.28      4.70 o 
   7   4   1      293.06      285.82      5.46 o 
   8   4   1      692.62      679.31     12.78 o 
   9   4   1       76.77       84.73      4.06 o 
  -9   5   1      409.34      405.82     13.42 o 
  -8   5   1      215.38      229.06     12.00 o 
  -7   5   1      282.72      277.16      6.54 o 
  -6   5   1       97.13       96.48      2.63 o 
  -5   5   1      163.43      175.62      3.46 o 
  -4   5   1      433.70      431.45      5.87 o 
  -3   5   1       21.10       24.72      0.87 o 
  -2   5   1      832.38      871.60     22.18 o 
  -1   5   1     1839.77     1742.87     46.40 o 
   0   5   1       57.16       60.56      1.54 o 
   1   5   1      253.80      241.64      4.50 o 
   2   5   1      228.68      223.40      3.09 o 
   3   5   1     1857.17     1895.99     22.18 o 
   4   5   1       75.57       90.54      2.10 o 
   5   5   1      467.65      474.21      7.44 o 
   6   5   1      246.84      240.50      6.54 o 
   7   5   1       52.97       54.87      2.67 o 
   8   5   1      297.61      292.71     10.12 o 
   9   5   1      231.40      239.28      9.21 o 
  -8   6   1       21.85       24.98      2.07 o 
  -7   6   1        9.17        8.88      1.42 o 
  -6   6   1      662.38      663.80     12.55 o 
  -5   6   1      228.12      222.00      6.13 o 
  -4   6   1      117.78      128.94      2.24 o 
  -3   6   1      138.76      137.02      2.38 o 
  -2   6   1     1544.16     1591.75     28.02 o 
  -1   6   1     1555.34     1613.75     26.83 o 
   0   6   1      181.96      214.50      4.16 o 
   1   6   1     2978.61     3126.67     50.64 o 
   2   6   1      710.95      705.43      8.62 o 
   3   6   1       75.06       69.41      1.43 o 
   4   6   1     2778.83     2737.61     46.05 o 
   5   6   1       44.11       38.43      1.94 o 
   6   6   1      162.10      154.61      4.33 o 
   7   6   1       52.24       56.36      2.76 o 
   8   6   1      193.60      186.25      5.53 o 
  -8   7   1      138.03      131.47      4.53 o 
  -7   7   1      353.47      359.38     16.37 o 
  -6   7   1      830.22      806.11     15.29 o 
  -5   7   1      765.25      758.86     14.37 o 
  -4   7   1      968.05      953.94     13.42 o 
  -3   7   1      804.52      781.19     12.59 o 
  -2   7   1     1703.21     1717.92     48.37 o 
  -1   7   1      490.92      541.54      9.66 o 
   0   7   1     1952.16     2029.47     33.70 o 
   1   7   1       97.69       90.81      1.44 o 
   2   7   1      119.88      116.46      1.90 o 
   3   7   1      506.97      522.24      6.59 o 
   4   7   1      857.99      822.36     14.65 o 
   5   7   1      718.08      702.76     25.56 o 
   6   7   1      210.71      202.63      5.15 o 
   7   7   1      298.00      323.43      7.53 o 
   8   7   1      262.69      257.31      6.82 o 
  -7   8   1       77.50       76.57      3.29 o 
  -6   8   1      228.86      214.46      5.48 o 
  -5   8   1      507.89      495.56      9.81 o 
  -4   8   1       31.03       34.40      1.36 o 
  -3   8   1      373.39      374.61      8.47 o 
  -2   8   1      463.32      486.91     12.60 o 
  -1   8   1      246.30      231.02     11.86 o 
   0   8   1      331.12      312.35      8.51 o 
   1   8   1      457.76      461.09      5.82 o 
   2   8   1       83.03       85.95      1.62 o 
   3   8   1       16.20       17.89      1.22 o 
   4   8   1      106.10      104.95      3.10 o 
   5   8   1      214.43      190.18      4.76 o 
   6   8   1       19.06       20.76      1.76 o 
   7   8   1       39.66       44.36      2.62 o 
  -7   9   1      189.23      185.80      6.43 o 
  -6   9   1        2.88        3.87      1.19 o 
  -5   9   1      221.28      204.07      6.86 o 
  -4   9   1      410.04      403.65      8.00 o 
  -3   9   1       35.35       32.93      1.22 o 
  -2   9   1      412.01      429.79      6.34 o 
  -1   9   1      801.42      755.41     19.13 o 
   0   9   1       85.46       81.16      1.41 o 
   1   9   1      306.66      293.61      4.00 o 
   2   9   1      371.02      360.43      5.69 o 
   3   9   1      429.38      434.59      8.37 o 
   4   9   1       19.18       17.23      1.41 o 
   5   9   1      387.00      384.08      8.56 o 
   6   9   1      253.70      256.02      6.36 o 
   7   9   1       11.08       13.28      1.77 o 
  -6  10   1       21.42       20.69      1.89 o 
  -5  10   1       11.70       13.82      1.76 o 
  -4  10   1       32.46       33.24      1.88 o 
  -3  10   1       22.38       22.24      1.39 o 
  -2  10   1      408.85      403.61      6.11 o 
  -1  10   1       93.38      104.34      2.13 o 
   0  10   1      446.20      445.95      6.64 o 
   1  10   1      352.95      357.44      5.60 o 
   2  10   1      328.00      342.94     10.41 o 
   3  10   1      559.60      553.62     10.68 o 
   4  10   1      334.02      339.35      7.20 o 
   5  10   1       52.64       50.25      2.54 o 
   6  10   1      196.72      189.38      5.34 o 
  -5  11   1      301.64      301.74      7.11 o 
  -4  11   1      264.86      275.84      6.21 o 
  -3  11   1      349.18      338.57      7.21 o 
  -2  11   1      340.57      362.01      7.71 o 
  -1  11   1      303.76      328.15      5.27 o 
   0  11   1      751.98      782.52     13.81 o 
   1  11   1       16.75       18.99      1.34 o 
   2  11   1      270.35      259.32      5.64 o 
   3  11   1      312.11      317.63      6.89 o 
   4  11   1      194.29      202.61      5.11 o 
   5  11   1       70.05       68.54      4.01 o 
  -3  12   1      198.09      201.20      5.09 o 
  -2  12   1       69.11       70.80      2.59 o 
  -1  12   1      176.79      178.55      5.35 o 
   0  12   1       59.52       54.99      2.19 o 
   1  12   1       52.76       49.73      2.65 o 
   2  12   1       31.25       30.55      1.84 o 
   3  12   1        5.06        5.93      1.30 o 
  -3 -12   2       55.53       56.83      2.01 o 
  -2 -12   2       26.83       28.51      1.25 o 
  -1 -12   2       17.42       20.90      1.81 o 
   0 -12   2      104.53      106.35      4.15 o 
   1 -12   2       99.75      112.98      5.78 o 
   2 -12   2      118.97      118.97      3.27 o 
   3 -12   2      262.80      262.44      5.22 o 
  -5 -11   2      230.14      238.76      3.74 o 
  -4 -11   2        9.71       11.13      1.08 o 
  -3 -11   2      410.79      419.30      5.81 o 
  -2 -11   2       43.62       45.52      1.49 o 
  -1 -11   2       54.98       61.61      2.05 o 
   0 -11   2      299.95      286.36      4.90 o 
   1 -11   2      330.08      321.90      5.28 o 
   2 -11   2      232.79      251.08      6.19 o 
   3 -11   2      228.00      217.31      4.47 o 
   4 -11   2       68.24       69.55      1.68 o 
   5 -11   2      123.57      123.82      2.08 o 
  -6 -10   2      189.41      191.56      3.63 o 
  -5 -10   2      137.57      137.17      2.60 o 
  -4 -10   2      198.70      201.00      3.23 o 
  -3 -10   2      143.14      147.87      2.79 o 
  -2 -10   2      596.36      589.74      7.33 o 
  -1 -10   2       21.61       21.62      1.39 o 
   0 -10   2      184.88      186.44      3.59 o 
   1 -10   2      112.04      107.34      2.52 o 
   2 -10   2       30.45       27.71      1.36 o 
   3 -10   2      148.76      151.31      2.07 o 
   4 -10   2       44.62       46.10      1.24 o 
   5 -10   2       74.33       76.75      2.57 o 
   6 -10   2       40.46       44.86      1.46 o 
  -7  -9   2       92.94       98.16      2.96 o 
  -6  -9   2      169.61      169.86      3.31 o 
  -5  -9   2      149.00      163.89      2.80 o 
  -4  -9   2      356.54      355.41      4.55 o 
  -3  -9   2      218.54      213.31      3.91 o 
  -2  -9   2     1535.69     1480.29     14.59 o 
  -1  -9   2      290.58      303.57      4.13 o 
   0  -9   2      240.23      243.85      3.53 o 
   1  -9   2      644.66      639.02      9.18 o 
   2  -9   2        0.77        1.35      0.62 o 
   3  -9   2       82.98       81.48      1.40 o 
   4  -9   2      343.67      338.57      3.58 o 
   5  -9   2       56.05       52.01      1.40 o 
   6  -9   2      284.20      283.81      4.23 o 
   7  -9   2       56.22       59.34      1.89 o 
  -7  -8   2       17.32       16.67      1.12 o 
  -6  -8   2       11.76       13.83      0.92 o 
  -5  -8   2      165.56      161.48      2.94 o 
  -4  -8   2      140.38      130.74      2.28 o 
  -3  -8   2      744.64      748.24      7.93 o 
  -2  -8   2      433.55      427.31      4.74 o 
  -1  -8   2      550.66      557.82      6.68 o 
   0  -8   2     1014.02      976.18      9.01 o 
   1  -8   2      470.76      468.20      4.72 o 
   2  -8   2      632.99      618.47      5.54 o 
   3  -8   2      153.80      158.62      1.99 o 
   4  -8   2      503.54      516.38      4.94 o 
   5  -8   2      322.11      305.34      3.68 o 
   6  -8   2       28.06       38.56      1.40 o 
   7  -8   2      442.99      452.53      5.80 o 
  -8  -7   2      381.50      389.05      5.69 o 
  -7  -7   2      966.53      970.38     11.50 o 
  -6  -7   2      435.44      423.28      5.59 o 
  -5  -7   2       40.79       37.58      1.15 o 
  -4  -7   2       58.00       60.85      1.33 o 
  -3  -7   2     1393.64     1381.94     13.60 o 
  -2  -7   2      913.70      943.93      9.53 o 
  -1  -7   2      440.49      473.14      5.17 o 
   0  -7   2      857.13      832.63      8.52 o 
   1  -7   2      345.97      356.45      3.77 o 
   2  -7   2       89.44      100.03      1.35 o 
   3  -7   2     1374.07     1363.08     10.54 o 
   4  -7   2      592.81      623.28      5.68 o 
   5  -7   2      149.09      156.83      2.10 o 
   6  -7   2       41.59       43.57      1.46 o 
   7  -7   2      293.76      298.91      4.23 o 
   8  -7   2       43.92       43.62      1.87 o 
  -8  -6   2        8.37       12.55      1.21 o 
  -7  -6   2      770.20      755.97      9.25 o 
  -6  -6   2      105.42      105.72      2.34 o 
  -5  -6   2      174.94      177.31      2.80 o 
  -4  -6   2     1272.84     1310.03     10.69 o 
  -3  -6   2      325.83      315.90      4.10 o 
  -2  -6   2      366.12      361.15      4.07 o 
  -1  -6   2     2303.19     2335.70     25.25 o 
   0  -6   2       74.77       78.02      1.40 o 
   1  -6   2      288.50      283.86      3.28 o 
   2  -6   2      705.44      678.11      5.48 o 
   3  -6   2     1002.14     1014.58      8.64 o 
   4  -6   2      272.85      280.30      2.94 o 
   5  -6   2        5.33        6.34      0.66 o 
   6  -6   2      439.48      430.42      5.81 o 
   7  -6   2       30.23       31.22      1.51 o 
   8  -6   2       24.78       23.35      1.48 o 
  -9  -5   2      209.91      213.21      4.71 o 
  -8  -5   2      175.06      176.89      3.97 o 
  -7  -5   2       37.79       38.89      1.75 o 
  -6  -5   2      409.01      402.14      6.62 o 
  -5  -5   2       18.43       19.23      1.29 o 
  -4  -5   2      283.67      274.49      2.94 o 
  -3  -5   2      409.70      434.88      3.83 o 
  -2  -5   2      688.62      667.44      6.74 o 
  -1  -5   2     1372.37     1372.33     14.97 o 
   0  -5   2      636.26      661.30      6.65 o 
   1  -5   2     1718.17     1798.27     14.44 o 
   2  -5   2      482.75      506.11      4.48 o 
   3  -5   2      838.73      875.61      7.36 o 
   4  -5   2      775.56      784.44      7.37 o 
   5  -5   2       27.04       33.48      1.08 o 
   6  -5   2      911.50      906.16     12.25 o 
   7  -5   2      478.65      448.31      7.12 o 
   8  -5   2      447.65      448.42      8.00 o 
   9  -5   2      301.71      298.71      5.87 o 
  -9  -4   2       12.08       11.66      1.50 o 
  -8  -4   2      295.11      289.20      7.86 o 
  -7  -4   2       61.38       59.96      2.15 o 
  -6  -4   2      108.48      111.52      2.68 o 
  -5  -4   2     2500.63     2511.01     30.89 o 
  -4  -4   2      800.73      777.77     10.08 o 
  -3  -4   2      752.96      801.67      8.07 o 
  -2  -4   2     1909.50     1917.77     16.57 o 
  -1  -4   2     2193.40     2270.16     23.70 o 
   0  -4   2     1215.72     1336.49     12.90 o 
   1  -4   2     1149.99     1062.26      8.64 o 
   2  -4   2     1889.71     1811.54     14.25 o 
   3  -4   2      129.20      156.76      1.92 o 
   4  -4   2     1321.18     1283.49     14.00 o 
   5  -4   2     2116.26     2101.51     22.51 o 
   6  -4   2      514.04      498.42      6.24 o 
   7  -4   2       40.91       33.67      1.71 o 
   8  -4   2      137.94      141.02      3.61 o 
   9  -4   2       28.31       33.72      2.02 o 
  -9  -3   2       75.22       70.97      2.78 o 
  -8  -3   2       57.58       62.00      4.07 o 
  -7  -3   2      267.97      266.07      8.82 o 
  -6  -3   2      740.99      732.70      8.92 o 
  -5  -3   2      227.77      221.79      3.33 o 
  -4  -3   2      504.92      479.90      5.80 o 
  -3  -3   2     1361.58     1402.11     15.07 o 
  -2  -3   2     1494.11     1558.33     13.38 o 
  -1  -3   2      955.32      876.38      9.53 o 
   0  -3   2     2415.27     2506.16     26.18 o 
   1  -3   2     3257.77     3484.51     29.43 o 
   2  -3   2     1809.00     1865.23     14.91 o 
   3  -3   2      825.58      759.63      7.58 o 
   4  -3   2      700.03      690.81      7.86 o 
   5  -3   2      177.95      169.76      2.65 o 
   6  -3   2      593.31      569.92      6.99 o 
   7  -3   2      421.95      402.81      6.52 o 
   8  -3   2      167.98      165.95      3.90 o 
   9  -3   2      175.14      173.35      4.24 o 
  -9  -2   2      133.75      137.49      3.70 o 
  -8  -2   2      189.84      184.24      4.08 o 
  -7  -2   2     1736.22     1722.01     19.66 o 
  -6  -2   2       64.10       60.89      1.75 o 
  -5  -2   2       16.20       15.90      0.86 o 
  -4  -2   2     3710.07     3638.94     48.35 o 
  -3  -2   2     2633.46     2634.20     27.98 o 
  -2  -2   2     1319.68     1353.40     12.99 o 
  -1  -2   2     9694.60    10275.21     98.66 o 
   0  -2   2      541.27      508.22      6.52 o 
   1  -2   2      323.18      332.70      3.39 o 
   2  -2   2     2249.07     2512.93     23.13 o 
   3  -2   2     3270.56     3501.24     96.41 o 
   4  -2   2       94.99      101.14      2.24 o 
   5  -2   2      357.62      347.58      4.66 o 
   6  -2   2      407.55      425.47      7.14 o 
   7  -2   2       95.40       90.70      2.61 o 
   8  -2   2      109.30      112.62      3.12 o 
   9  -2   2      419.67      422.27      7.39 o 
  -9  -1   2      171.95      186.98      4.33 o 
  -8  -1   2      574.01      559.71      8.69 o 
  -7  -1   2      173.45      165.71      3.14 o 
  -6  -1   2       86.01       86.50      2.04 o 
  -5  -1   2      401.48      402.62      6.08 o 
  -4  -1   2      481.46      512.81      6.12 o 
  -3  -1   2       55.43       65.61      1.63 o 
  -2  -1   2     2423.51     2495.09     23.58 o 
  -1  -1   2      853.21      950.08     12.10 o 
   0  -1   2     1441.36     1427.99     21.17 o 
   1  -1   2      780.68      827.08     12.44 o 
   2  -1   2     2591.32     2657.17     40.51 o 
   3  -1   2      486.29      548.81      5.77 o 
   4  -1   2     1419.73     1453.25     17.90 o 
   5  -1   2       65.74       71.70      1.53 o 
   6  -1   2     1158.95     1140.26     13.74 o 
   7  -1   2      144.89      140.95      4.39 o 
   8  -1   2       19.54       20.16      2.12 o 
   9  -1   2      555.44      568.76     11.15 o 
  -9   0   2        2.48        4.69      1.26 o 
  -8   0   2      920.11      899.82     11.29 o 
  -7   0   2        0.16        1.51      1.06 o 
  -6   0   2     3280.73     3118.46     33.83 o 
  -5   0   2     3041.60     2974.40     32.04 o 
  -4   0   2      242.58      232.75      2.92 o 
  -3   0   2        0.24        3.14      0.59 o 
  -2   0   2     5146.25     5360.79     67.06 o 
  -1   0   2     1707.34     1475.29     23.11 o 
   0   0   2      160.30      147.20      2.55 o 
   1   0   2      501.37      419.53      7.27 o 
   2   0   2     4508.99     5176.65    132.67 o 
   3   0   2     5190.61     5268.75     65.40 o 
   4   0   2       50.36       40.39      1.06 o 
   5   0   2     1202.13     1201.68     12.41 o 
   6   0   2       28.44       32.58      1.28 o 
   7   0   2      350.83      341.17      6.61 o 
   8   0   2      348.89      361.66      6.38 o 
   9   0   2      376.68      389.38      8.63 o 
  -9   1   2      168.67      173.62      4.25 o 
  -8   1   2      583.46      566.54      9.00 o 
  -7   1   2      180.68      177.91      3.78 o 
  -6   1   2       94.95       93.69      2.11 o 
  -5   1   2      403.81      403.56      4.76 o 
  -4   1   2      478.56      496.04      6.24 o 
  -3   1   2       51.47       61.64      1.29 o 
  -2   1   2     2448.90     2504.56     25.78 o 
   0   1   2     1431.52     1443.67     29.57 o 
   1   1   2      775.28      827.18     13.03 o 
   2   1   2     2573.52     2598.17    210.58 o 
   3   1   2      468.34      529.37      7.41 o 
   4   1   2     1452.23     1520.65     16.90 o 
   5   1   2       65.33       74.17      1.55 o 
   6   1   2     1149.69     1168.16     12.19 o 
   7   1   2      137.18      133.67      2.52 o 
   8   1   2       19.60       22.17      2.10 o 
   9   1   2      567.07      575.64     14.58 o 
  -9   2   2      137.65      145.80      8.92 o 
  -8   2   2      190.72      188.97      4.19 o 
  -7   2   2     1740.10     1747.32     27.19 o 
  -6   2   2       69.02       66.97      1.88 o 
  -5   2   2       16.60       17.20      0.81 o 
  -4   2   2     3690.95     3698.88     45.76 o 
  -3   2   2     2655.51     2613.28     29.81 o 
  -2   2   2     1315.18     1344.99     15.53 o 
  -1   2   2     9760.11    10189.21    239.51 o 
   0   2   2      543.03      513.52      8.32 o 
   1   2   2      320.60      326.97      5.90 o 
   2   2   2     2202.36     2397.96     40.99 o 
   3   2   2     3229.31     3360.86     90.63 o 
   4   2   2      100.75      108.93      2.01 o 
   5   2   2      352.33      339.29      5.43 o 
   6   2   2      402.24      409.21      5.84 o 
   7   2   2       96.28       91.43      3.49 o 
   8   2   2      110.61      107.78      3.22 o 
   9   2   2      411.35      420.99     13.01 o 
  -9   3   2       71.89       71.34      3.41 o 
  -8   3   2       56.18       58.98      2.90 o 
  -7   3   2      281.40      275.90      4.46 o 
  -6   3   2      724.47      720.66     10.72 o 
  -5   3   2      223.98      220.62      3.45 o 
  -4   3   2      498.29      474.65      7.02 o 
  -3   3   2     1322.29     1360.44     15.99 o 
  -2   3   2     1487.63     1553.55     37.50 o 
  -1   3   2      933.72      874.90     13.90 o 
   0   3   2     2447.02     2484.46     58.04 o 
   1   3   2     3221.66     3270.71     79.64 o 
   2   3   2     1833.43     1888.15     28.20 o 
   3   3   2      846.61      773.79     23.52 o 
   4   3   2      692.87      685.48     11.13 o 
   5   3   2      173.15      169.48      3.41 o 
   6   3   2      593.16      568.82      7.69 o 
   7   3   2      424.13      395.42      8.82 o 
   8   3   2      170.75      168.79      6.49 o 
   9   3   2      177.84      175.61      6.88 o 
  -9   4   2       12.19       14.61      4.52 o 
  -8   4   2      285.30      274.95     15.94 o 
  -7   4   2       58.82       54.56      2.15 o 
  -6   4   2      108.32      110.33      2.80 o 
  -5   4   2     2520.47     2532.51     28.25 o 
  -4   4   2      814.15      781.27      9.54 o 
  -3   4   2      766.28      841.32      9.75 o 
  -2   4   2     1918.45     1992.75     46.08 o 
  -1   4   2     2111.02     2215.03     34.79 o 
   0   4   2     1235.22     1360.09     22.65 o 
   1   4   2     1150.82     1053.18     36.10 o 
   2   4   2     1781.28     1719.75     20.90 o 
   3   4   2      124.26      157.26      3.00 o 
   4   4   2     1332.63     1304.08     22.25 o 
   5   4   2     2125.35     2118.87     23.97 o 
   6   4   2      515.82      495.92      7.95 o 
   7   4   2       33.93       26.54      1.62 o 
   8   4   2      137.80      141.97      3.73 o 
   9   4   2       26.05       28.52      3.26 o 
  -9   5   2      203.68      219.22      9.63 o 
  -8   5   2      176.44      179.98      5.77 o 
  -7   5   2       38.68       37.97      1.89 o 
  -6   5   2      406.51      413.73      6.86 o 
  -5   5   2       16.55       16.89      1.12 o 
  -4   5   2      274.90      269.38      3.86 o 
  -3   5   2      428.84      460.79     12.85 o 
  -2   5   2      682.63      667.00     16.79 o 
  -1   5   2     1364.11     1350.20     22.95 o 
   0   5   2      632.70      653.50     11.47 o 
   1   5   2     1735.09     1810.06     30.29 o 
   2   5   2      486.75      505.24      6.29 o 
   3   5   2      835.97      850.45     10.64 o 
   4   5   2      802.93      808.60     14.18 o 
   5   5   2       26.84       32.40      1.84 o 
   6   5   2      923.67      903.33     27.55 o 
   7   5   2      474.24      442.00     10.03 o 
   8   5   2      444.49      428.15     17.00 o 
   9   5   2      296.44      293.26     10.72 o 
  -8   6   2        8.52       12.62      2.40 o 
  -7   6   2      773.14      761.25     18.98 o 
  -6   6   2       96.47       96.58      3.25 o 
  -5   6   2      175.07      176.51      3.59 o 
  -4   6   2     1292.89     1299.42     15.43 o 
  -3   6   2      333.78      309.66      9.03 o 
  -2   6   2      364.30      377.76     10.01 o 
  -1   6   2     2352.24     2382.80     39.21 o 
   0   6   2       78.46       80.93      2.11 o 
   1   6   2      292.59      293.38      6.41 o 
   2   6   2      705.00      683.48      8.35 o 
   3   6   2      995.27     1004.10     12.35 o 
   4   6   2      267.26      272.67      7.09 o 
   5   6   2        5.12        6.45      1.08 o 
   6   6   2      433.94      413.58      8.83 o 
   7   6   2       27.27       26.45      2.01 o 
   8   6   2       25.82       21.83      2.06 o 
  -8   7   2      376.03      377.29     12.29 o 
  -7   7   2      973.18      993.46     19.70 o 
  -6   7   2      430.03      424.74      9.35 o 
  -5   7   2       36.65       34.32      1.82 o 
  -4   7   2       63.79       64.25      1.72 o 
  -3   7   2     1362.47     1358.75     33.74 o 
  -2   7   2      911.57      953.48     16.60 o 
  -1   7   2      431.96      479.95      8.79 o 
   0   7   2      876.50      878.80     14.96 o 
   1   7   2      366.31      380.03      6.97 o 
   2   7   2       88.08      100.69      1.75 o 
   3   7   2     1374.61     1345.15     18.93 o 
   4   7   2      574.39      611.00     11.52 o 
   5   7   2      144.72      159.88      4.22 o 
   6   7   2       45.14       45.82      2.41 o 
   7   7   2      286.49      281.26      7.09 o 
   8   7   2       42.43       42.35      2.67 o 
  -7   8   2       18.21       19.68      1.88 o 
  -6   8   2       12.12       14.63      1.50 o 
  -5   8   2      160.76      152.06      4.10 o 
  -4   8   2      139.88      133.37      3.00 o 
  -3   8   2      760.32      750.56     19.64 o 
  -2   8   2      430.51      436.79     11.98 o 
  -1   8   2      527.70      545.48     14.49 o 
   0   8   2     1014.83      994.38     17.14 o 
   1   8   2      467.75      477.42      8.79 o 
   2   8   2      649.94      638.94      9.06 o 
   3   8   2      149.79      151.16      3.74 o 
   4   8   2      514.07      524.29     10.00 o 
   5   8   2      319.40      295.70      6.72 o 
   6   8   2       26.06       31.81      2.10 o 
   7   8   2      448.14      464.15     10.01 o 
  -7   9   2       87.89       95.02      3.74 o 
  -6   9   2      170.67      165.17      4.69 o 
  -5   9   2      147.80      159.40      5.06 o 
  -4   9   2      355.90      361.77      5.79 o 
  -3   9   2      213.64      202.54      5.95 o 
  -2   9   2     1562.31     1543.93     36.95 o 
  -1   9   2      270.96      278.44      8.59 o 
   0   9   2      248.79      263.10      7.58 o 
   1   9   2      652.58      659.82      9.29 o 
   2   9   2        1.08        2.74      0.62 o 
   3   9   2       86.38       87.35      2.67 o 
   4   9   2      349.40      336.74     10.46 o 
   5   9   2       59.19       52.88      2.48 o 
   6   9   2      281.22      273.10      6.77 o 
   7   9   2       56.77       54.97      3.02 o 
  -6  10   2      190.48      185.51      7.24 o 
  -5  10   2      134.61      132.12      3.92 o 
  -4  10   2      196.84      196.22      4.71 o 
  -3  10   2      151.95      159.33      3.31 o 
  -2  10   2      601.38      592.14     16.10 o 
  -1  10   2       23.88       25.51      2.21 o 
   0  10   2      185.01      182.11      6.17 o 
   1  10   2      111.08      106.55      2.16 o 
   2  10   2       29.64       25.32      1.45 o 
   3  10   2      151.12      149.25      3.91 o 
   4  10   2       43.83       44.77      4.15 o 
   5  10   2       72.51       70.49      2.96 o 
   6  10   2       41.32       41.79      2.57 o 
  -5  11   2      234.09      238.91      5.89 o 
  -4  11   2       11.44       12.86      1.37 o 
  -3  11   2      410.64      430.90      8.38 o 
  -2  11   2       42.45       46.35      1.31 o 
  -1  11   2       50.65       60.94      1.88 o 
   0  11   2      301.08      293.16      5.79 o 
   1  11   2      329.22      335.35      6.65 o 
   2  11   2      244.09      275.49      5.84 o 
   3  11   2      225.52      212.22      5.17 o 
   4  11   2       67.03       70.53      2.87 o 
   5  11   2      125.07      118.41      4.06 o 
  -3  12   2       61.29       61.94      2.44 o 
  -2  12   2       26.67       24.55      1.82 o 
  -1  12   2       18.56       18.85      1.32 o 
   0  12   2      107.88      113.32      3.24 o 
   1  12   2      101.03      111.30      3.25 o 
   2  12   2      114.50      119.55      3.55 o 
   3  12   2      261.39      260.18      8.05 o 
  -3 -12   3      179.43      179.04      3.92 o 
  -2 -12   3      112.21      102.69      2.26 o 
  -1 -12   3      434.77      438.05      7.14 o 
   0 -12   3      116.63      123.70      3.23 o 
   1 -12   3      195.49      191.92      3.73 o 
   2 -12   3      452.77      451.20      7.63 o 
   3 -12   3       76.98       83.55      4.96 o 
  -4 -11   3        6.61        7.92      1.02 o 
  -3 -11   3       80.43       82.61      2.09 o 
  -2 -11   3      303.02      295.74      4.33 o 
  -1 -11   3      125.53      118.05      2.94 o 
   0 -11   3      127.20      122.71      2.95 o 
   1 -11   3       51.29       46.96      2.24 o 
   2 -11   3      512.99      497.45      6.60 o 
   3 -11   3       15.62       21.00      1.12 o 
   4 -11   3       20.45       20.76      1.46 o 
  -6 -10   3      119.27      125.81      3.39 o 
  -5 -10   3      140.30      141.58      2.65 o 
  -4 -10   3       14.03       13.69      1.04 o 
  -3 -10   3       15.45       18.70      1.07 o 
  -2 -10   3      349.20      375.15      5.11 o 
  -1 -10   3       81.99       68.86      1.66 o 
   0 -10   3       12.94       12.61      1.15 o 
   1 -10   3      245.12      238.14      3.83 o 
   2 -10   3       44.38       49.76      1.47 o 
   3 -10   3       83.76       83.63      1.72 o 
   4 -10   3      116.16      119.86      1.82 o 
   5 -10   3      152.65      160.27      2.51 o 
   6 -10   3       75.08       75.36      1.83 o 
  -6  -9   3      264.90      279.63      5.01 o 
  -5  -9   3      196.51      201.49      3.18 o 
  -4  -9   3      311.18      308.32      4.06 o 
  -3  -9   3      170.69      172.77      2.92 o 
  -2  -9   3       91.78      101.07      1.77 o 
  -1  -9   3      409.72      405.54      5.22 o 
   0  -9   3       25.32       21.22      0.85 o 
   1  -9   3      338.06      340.45      4.80 o 
   2  -9   3     1333.36     1252.36     12.87 o 
   3  -9   3      120.15      121.79      1.53 o 
   4  -9   3      395.62      397.81      4.10 o 
   5  -9   3      181.50      195.16      2.76 o 
   6  -9   3      225.21      239.61      4.25 o 
  -7  -8   3       40.88       48.93      1.58 o 
  -6  -8   3       35.53       28.21      1.57 o 
  -5  -8   3      298.78      299.25      4.38 o 
  -4  -8   3      143.33      146.97      2.63 o 
  -3  -8   3      798.60      784.33      8.27 o 
  -2  -8   3      210.93      205.17      3.08 o 
  -1  -8   3     1330.84     1314.19     13.09 o 
   0  -8   3     1133.29     1115.56     11.24 o 
   1  -8   3       37.23       36.64      1.01 o 
   2  -8   3      708.88      677.36      7.40 o 
   3  -8   3      589.55      576.62      5.84 o 
   4  -8   3      143.36      168.03      2.18 o 
   5  -8   3      168.74      165.52      2.26 o 
   6  -8   3      167.90      178.22      2.99 o 
   7  -8   3      163.62      165.35      3.01 o 
  -8  -7   3       72.81       79.77      2.25 o 
  -7  -7   3       59.57       57.67      2.09 o 
  -6  -7   3       23.89       25.86      1.17 o 
  -5  -7   3      624.08      613.60      6.32 o 
  -4  -7   3       47.66       46.98      2.62 o 
  -3  -7   3      791.20      783.37      8.99 o 
  -2  -7   3      675.78      688.34      7.29 o 
  -1  -7   3      204.58      209.62      3.30 o 
   0  -7   3      571.17      571.25      6.08 o 
   1  -7   3       69.89       72.24      1.31 o 
   2  -7   3      722.81      654.59      6.74 o 
   3  -7   3       90.31       94.81      1.33 o 
   4  -7   3       97.75      103.10      1.62 o 
   5  -7   3      607.03      604.71      5.71 o 
   6  -7   3       13.19       13.27      1.01 o 
   7  -7   3      314.91      313.73      4.46 o 
   8  -7   3      189.65      195.86      3.94 o 
  -8  -6   3      189.60      193.63      3.54 o 
  -7  -6   3       15.47       14.44      1.11 o 
  -6  -6   3       19.76       22.02      1.54 o 
  -5  -6   3      312.68      310.74      4.16 o 
  -4  -6   3      268.25      270.10      2.85 o 
  -3  -6   3      168.00      173.06      2.37 o 
  -2  -6   3      797.81      831.93      8.37 o 
  -1  -6   3      406.57      407.61      5.22 o 
   0  -6   3      275.91      285.30      4.32 o 
   1  -6   3      647.70      625.83      5.95 o 
   2  -6   3      284.57      286.10      2.63 o 
   3  -6   3      251.60      259.45      2.91 o 
   4  -6   3       76.04       73.11      1.30 o 
   5  -6   3      239.66      246.70      3.03 o 
   6  -6   3      289.87      274.17      3.84 o 
   7  -6   3      226.21      233.19      4.01 o 
   8  -6   3      173.21      189.52      6.12 o 
  -9  -5   3      382.47      381.06      6.79 o 
  -8  -5   3      399.75      408.37     11.59 o 
  -7  -5   3       19.85       22.06      1.42 o 
  -6  -5   3      181.98      195.90      3.65 o 
  -5  -5   3       99.75       98.51      1.95 o 
  -4  -5   3      365.71      377.79      4.10 o 
  -3  -5   3      384.00      374.53      3.70 o 
  -2  -5   3      307.24      281.16      3.19 o 
  -1  -5   3      219.37      224.62      3.21 o 
   0  -5   3       96.36      104.07      1.88 o 
   1  -5   3     4278.60     4372.44     37.53 o 
   2  -5   3      462.43      463.58      3.87 o 
   3  -5   3      320.05      336.14      3.28 o 
   4  -5   3      832.90      831.51      7.22 o 
   5  -5   3      616.14      588.12      6.40 o 
   6  -5   3      541.41      551.35      6.90 o 
   7  -5   3      499.46      481.59      8.52 o 
   8  -5   3       57.03       66.95      2.56 o 
  -9  -4   3       26.82       26.06      1.81 o 
  -8  -4   3       40.36       37.91      1.89 o 
  -7  -4   3      920.28      896.50     12.34 o 
  -6  -4   3      939.44      893.23     12.29 o 
  -5  -4   3     3131.06     3145.86     33.79 o 
  -4  -4   3     1562.52     1540.03     17.16 o 
  -3  -4   3     2470.33     2457.33     19.55 o 
  -2  -4   3      310.25      261.96      2.92 o 
  -1  -4   3     2335.64     2330.27     28.58 o 
   0  -4   3     2568.32     2522.27     23.91 o 
   1  -4   3      939.57      948.77      7.83 o 
   2  -4   3      395.54      405.78      3.64 o 
   3  -4   3     3061.32     3167.92     25.29 o 
   4  -4   3      240.14      235.84      3.26 o 
   5  -4   3       79.27       79.07      1.76 o 
   6  -4   3       46.07       50.66      2.02 o 
   7  -4   3      223.11      229.84      4.49 o 
   8  -4   3      148.57      136.53      3.55 o 
   9  -4   3       75.70       72.97      2.86 o 
  -9  -3   3       48.75       51.93      2.36 o 
  -8  -3   3      510.27      523.36      8.64 o 
  -7  -3   3      244.69      240.45      4.51 o 
  -6  -3   3      945.67      915.42     10.86 o 
  -5  -3   3      326.52      318.58      5.80 o 
  -4  -3   3      719.06      722.98      9.19 o 
  -3  -3   3     1357.24     1402.63     13.69 o 
  -2  -3   3     1130.02     1204.63      9.18 o 
  -1  -3   3     1740.24     1759.35     21.68 o 
   0  -3   3      369.39      376.94      4.45 o 
   1  -3   3      591.14      537.58      4.95 o 
   2  -3   3     5149.02     5167.70     40.25 o 
   3  -3   3      525.75      555.53      5.72 o 
   4  -3   3     1190.53     1174.55     12.76 o 
   5  -3   3      560.51      556.36      6.76 o 
   6  -3   3      119.64      118.45      2.32 o 
   7  -3   3      311.41      302.15      4.49 o 
   8  -3   3       94.10       99.69      3.03 o 
   9  -3   3       60.14       52.18      2.37 o 
  -9  -2   3       74.67       83.50      2.91 o 
  -8  -2   3      319.80      320.82      5.78 o 
  -7  -2   3      184.67      181.61      3.82 o 
  -6  -2   3        0.52        2.14      0.84 o 
  -5  -2   3      280.99      277.54      3.93 o 
  -4  -2   3     1269.42     1197.07     13.46 o 
  -3  -2   3      214.63      219.34      2.72 o 
  -2  -2   3      355.29      378.17      4.45 o 
  -1  -2   3      408.37      466.20      3.69 o 
   0  -2   3     5868.02     6024.87     54.52 o 
   1  -2   3      201.79      188.95      1.69 o 
   2  -2   3      177.65      166.41      1.81 o 
   3  -2   3     1238.23     1239.03     12.26 o 
   4  -2   3      406.78      430.59      4.82 o 
   5  -2   3       56.13       58.81      1.93 o 
   6  -2   3      885.20      880.48     12.30 o 
   7  -2   3       37.90       41.30      2.04 o 
   8  -2   3       92.26       96.78      2.98 o 
   9  -2   3      204.79      217.08      4.84 o 
  -9  -1   3      110.46      111.96      3.41 o 
  -8  -1   3      306.67      298.32      5.57 o 
  -7  -1   3      767.01      728.31      9.26 o 
  -6  -1   3      424.13      420.97      5.73 o 
  -5  -1   3      603.46      604.64      7.44 o 
  -4  -1   3       44.56       53.72      1.33 o 
  -3  -1   3      354.18      431.68      4.61 o 
  -2  -1   3     1072.04     1072.90     10.44 o 
  -1  -1   3     1309.28     1409.11     16.43 o 
   0  -1   3      871.76      932.21     10.01 o 
   1  -1   3     3136.84     3325.78     38.77 o 
   2  -1   3      933.82      902.22     23.74 o 
   3  -1   3     1611.00     1712.38     20.76 o 
   4  -1   3     1460.39     1400.57     14.35 o 
   5  -1   3      592.93      601.46      6.72 o 
   6  -1   3      116.96      126.49      2.63 o 
   7  -1   3      784.50      741.98     10.64 o 
   8  -1   3      294.60      309.36     10.34 o 
   9  -1   3      186.49      197.49      4.61 o 
  -9   0   3       37.11       40.37      2.63 o 
  -8   0   3     1134.14     1082.30     13.21 o 
  -7   0   3      602.76      601.52      7.86 o 
  -6   0   3     2303.64     2305.54     25.43 o 
  -5   0   3      302.67      276.82      3.94 o 
  -4   0   3       91.92      137.01      2.27 o 
  -3   0   3     9604.48     9890.62    105.27 o 
  -2   0   3     1904.39     2240.45     23.94 o 
  -1   0   3     1464.10     1426.64     18.00 o 
   0   0   3     2931.33     3602.66     44.98 o 
   1   0   3      547.12      569.05      9.80 o 
   2   0   3      414.04      434.19      6.14 o 
   3   0   3     6967.16     6918.13    241.36 o 
   4   0   3     1096.16     1089.84     16.17 o 
   5   0   3       54.93       57.89      1.39 o 
   6   0   3     1073.88     1057.88     12.46 o 
   7   0   3     1247.48     1209.27     16.14 o 
   8   0   3      626.34      638.12     10.40 o 
   9   0   3      117.86      122.14      4.53 o 
  -9   1   3      116.61      125.84      3.62 o 
  -8   1   3      301.82      296.36      5.63 o 
  -7   1   3      757.42      743.35      9.97 o 
  -6   1   3      425.23      428.71      5.76 o 
  -5   1   3      616.36      617.15      7.49 o 
  -4   1   3       44.25       52.45      1.58 o 
  -3   1   3      359.05      439.62      4.68 o 
  -2   1   3     1064.59     1075.06      9.82 o 
  -1   1   3     1293.84     1379.91     13.90 o 
   0   1   3      888.85      950.82     10.88 o 
   1   1   3     3108.84     3315.95     52.23 o 
   2   1   3      941.83      964.23     22.17 o 
   3   1   3     1596.07     1672.97     18.92 o 
   4   1   3     1499.87     1461.10     24.52 o 
   5   1   3      599.56      603.03      7.47 o 
   6   1   3      111.70      119.32      2.51 o 
   7   1   3      778.20      742.31      9.42 o 
   8   1   3      291.54      303.51      7.01 o 
   9   1   3      185.03      190.69      5.68 o 
  -9   2   3       76.49       87.60      3.68 o 
  -8   2   3      317.51      322.11      5.97 o 
  -7   2   3      191.23      191.70      5.74 o 
  -6   2   3        1.35        3.41      1.21 o 
  -5   2   3      274.86      271.45      4.02 o 
  -4   2   3     1288.92     1211.94     13.86 o 
  -3   2   3      238.37      242.23      3.60 o 
  -2   2   3      361.42      382.63      4.68 o 
  -1   2   3      395.71      457.63     11.56 o 
   0   2   3     5863.54     5364.81    134.17 o 
   1   2   3      197.05      192.51      2.84 o 
   2   2   3      174.31      165.99      4.41 o 
   3   2   3     1283.80     1264.04     16.74 o 
   4   2   3      411.34      438.07      6.45 o 
   5   2   3       50.46       51.88      1.55 o 
   6   2   3      914.25      929.57     19.17 o 
   7   2   3       38.81       43.07      1.67 o 
   8   2   3       91.09       98.07      2.99 o 
   9   2   3      201.30      212.23     12.35 o 
  -9   3   3       49.71       51.64      3.00 o 
  -8   3   3      519.62      494.75     14.26 o 
  -7   3   3      237.96      237.32      5.69 o 
  -6   3   3      923.41      910.23     12.18 o 
  -5   3   3      326.20      315.18      5.24 o 
  -4   3   3      716.94      725.79      7.87 o 
  -3   3   3     1351.74     1411.66     16.76 o 
  -2   3   3     1138.49     1227.99     19.61 o 
  -1   3   3     1767.77     1784.83     27.61 o 
   0   3   3      368.42      365.62      9.56 o 
   1   3   3      583.27      550.27     13.60 o 
   2   3   3     5200.97     5037.10    316.55 o 
   3   3   3      529.84      558.01      7.97 o 
   4   3   3     1166.08     1150.62     15.57 o 
   5   3   3      561.12      560.63      7.22 o 
   6   3   3      120.93      119.98      2.55 o 
   7   3   3      325.50      313.62      5.44 o 
   8   3   3       98.48      108.83      3.21 o 
   9   3   3       58.27       50.03      4.38 o 
  -9   4   3       26.55       23.68      3.35 o 
  -8   4   3       44.74       43.43      2.58 o 
  -7   4   3      931.35      902.51     13.42 o 
  -6   4   3      954.45      955.76     13.48 o 
  -5   4   3     3173.76     3129.34     34.98 o 
  -4   4   3     1564.20     1584.91     18.29 o 
  -3   4   3     2445.32     2496.77     28.32 o 
  -2   4   3      287.82      238.88      4.93 o 
  -1   4   3     2324.27     2361.87     36.48 o 
   0   4   3     2556.27     2582.62     39.49 o 
   1   4   3      909.16      995.47     23.53 o 
   2   4   3      380.01      390.56      6.12 o 
   3   4   3     3088.23     3241.69     58.69 o 
   4   4   3      228.51      224.42      4.01 o 
   5   4   3       83.43       83.56      1.97 o 
   6   4   3       44.93       48.84      1.67 o 
   7   4   3      211.53      228.82      5.83 o 
   8   4   3      142.05      133.53      4.47 o 
   9   4   3       76.43       74.78      4.95 o 
  -9   5   3      381.84      382.09     10.96 o 
  -8   5   3      399.51      396.57      8.87 o 
  -7   5   3       18.78       18.98      1.44 o 
  -6   5   3      189.31      192.54      5.36 o 
  -5   5   3      106.61      106.37      2.57 o 
  -4   5   3      365.25      377.36      5.05 o 
  -3   5   3      370.17      363.43      7.12 o 
  -2   5   3      313.21      284.92      8.16 o 
  -1   5   3      227.49      244.92      6.70 o 
   0   5   3       98.07      100.57      3.58 o 
   1   5   3     4318.97     4719.01    103.61 o 
   2   5   3      449.94      458.58      8.10 o 
   3   5   3      313.26      344.10      5.31 o 
   4   5   3      842.27      834.90     11.81 o 
   5   5   3      608.96      577.31     11.16 o 
   6   5   3      549.13      550.49     14.79 o 
   7   5   3      496.41      469.66     18.12 o 
   8   5   3       52.37       59.17      2.99 o 
  -8   6   3      184.69      178.71      7.38 o 
  -7   6   3       14.12       14.75      1.86 o 
  -6   6   3       16.65       15.84      1.28 o 
  -5   6   3      316.95      310.25      6.58 o 
  -4   6   3      273.69      269.62      3.85 o 
  -3   6   3      156.79      166.58      5.55 o 
  -2   6   3      816.65      863.18     21.34 o 
  -1   6   3      395.85      405.07     10.92 o 
   0   6   3      278.19      285.86      9.77 o 
   1   6   3      636.46      640.03     11.41 o 
   2   6   3      277.74      283.17      3.82 o 
   3   6   3      250.72      256.11      4.44 o 
   4   6   3       76.06       74.36      2.48 o 
   5   6   3      233.28      237.54      5.61 o 
   6   6   3      287.10      271.03      6.38 o 
   7   6   3      225.29      225.01      5.95 o 
   8   6   3      178.45      194.77      6.61 o 
  -8   7   3       75.88       80.74      4.71 o 
  -7   7   3       61.82       64.37      2.88 o 
  -6   7   3       22.15       23.98      1.73 o 
  -5   7   3      619.74      598.82     11.49 o 
  -4   7   3       47.69       47.17      1.36 o 
  -3   7   3      803.28      791.90     20.41 o 
  -2   7   3      697.61      709.17     17.95 o 
  -1   7   3      220.96      225.63      4.82 o 
   0   7   3      581.28      579.32     10.53 o 
   1   7   3       74.15       75.24      2.30 o 
   2   7   3      734.05      671.69      9.40 o 
   3   7   3       84.76       88.75      2.08 o 
   4   7   3      101.01      106.62      3.09 o 
   5   7   3      608.72      619.86     17.86 o 
   6   7   3       12.53       11.72      1.47 o 
   7   7   3      308.24      322.17      7.61 o 
   8   7   3      196.83      209.02      5.94 o 
  -7   8   3       41.00       46.22      2.63 o 
  -6   8   3       33.29       27.46      1.84 o 
  -5   8   3      295.79      282.05      6.34 o 
  -4   8   3      140.97      148.29      2.77 o 
  -3   8   3      785.25      800.22     20.74 o 
  -2   8   3      222.25      207.38      6.84 o 
  -1   8   3     1323.56     1339.20     32.63 o 
   0   8   3     1128.25     1162.64     28.12 o 
   1   8   3       31.28       28.83      2.27 o 
   2   8   3      715.51      683.08      9.74 o 
   3   8   3      591.18      577.88     24.47 o 
   4   8   3      138.64      160.07      4.19 o 
   5   8   3      170.14      163.90      4.45 o 
   6   8   3      170.56      174.31      4.91 o 
   7   8   3      159.84      150.73      7.85 o 
  -6   9   3      268.06      277.11      6.61 o 
  -5   9   3      196.69      210.22      5.01 o 
  -4   9   3      309.76      300.38      4.95 o 
  -3   9   3      160.00      160.98      6.28 o 
  -2   9   3       91.24       98.91      4.46 o 
  -1   9   3      404.19      399.96     11.46 o 
   0   9   3       27.95       25.26      2.10 o 
   1   9   3      331.53      332.54      9.78 o 
   2   9   3     1303.47     1267.54     17.54 o 
   3   9   3      124.63      120.14      6.91 o 
   4   9   3      396.54      404.53      8.23 o 
   5   9   3      178.39      182.95      4.96 o 
   6   9   3      224.66      231.30     13.59 o 
  -6  10   3      118.04      131.91      5.79 o 
  -5  10   3      143.83      146.59      4.07 o 
  -4  10   3       13.35       13.29      2.00 o 
  -3  10   3       14.98       15.15      2.18 o 
  -2  10   3      358.77      369.99     11.11 o 
  -1  10   3       79.78       67.01      3.69 o 
   0  10   3       14.57       15.30      1.95 o 
   1  10   3      247.56      237.21      5.54 o 
   2  10   3       47.55       55.47      3.09 o 
   3  10   3       81.59       79.78      2.76 o 
   4  10   3      114.23      106.56      3.51 o 
   5  10   3      153.46      166.02      5.25 o 
   6  10   3       75.95       77.25      6.05 o 
  -4  11   3        6.19        6.70      2.31 o 
  -3  11   3       76.57       82.13      1.82 o 
  -2  11   3      307.37      285.69      9.55 o 
  -1  11   3      129.17      107.69      4.94 o 
   0  11   3      125.96      125.17      5.25 o 
   1  11   3       53.60       49.79      1.48 o 
   2  11   3      530.65      507.68      9.71 o 
   3  11   3       16.55       20.00      1.63 o 
   4  11   3       19.88       19.35      1.74 o 
  -3  12   3      184.58      180.53      4.37 o 
  -2  12   3      106.78       96.71      2.70 o 
  -1  12   3      435.26      441.96     13.15 o 
   0  12   3      113.39      121.64      2.46 o 
   1  12   3      191.41      184.56      8.83 o 
   2  12   3      449.61      448.10      9.07 o 
   3  12   3       78.70       78.46      3.08 o 
  -2 -12   4        3.08        1.60      0.76 o 
  -1 -12   4      291.62      314.82      6.13 o 
   0 -12   4       68.15       60.98      2.26 o 
   1 -12   4        0.74        0.20      0.95 o 
   2 -12   4      237.94      241.26      4.03 o 
  -4 -11   4      108.43      118.83      2.65 o 
  -3 -11   4      140.10      136.10      2.69 o 
  -2 -11   4      136.09      142.28      2.64 o 
  -1 -11   4       31.32       37.63      2.27 o 
   0 -11   4      102.03      109.88      3.62 o 
   1 -11   4      189.44      184.01      3.39 o 
   2 -11   4       90.34       89.64      2.09 o 
   3 -11   4      361.48      367.93      4.43 o 
   4 -11   4      205.63      202.31      3.04 o 
  -5 -10   4      125.89      130.39      2.90 o 
  -4 -10   4       57.75       51.95      1.73 o 
  -3 -10   4      311.15      315.29      5.31 o 
  -2 -10   4      503.90      511.69      5.67 o 
  -1 -10   4      316.09      288.51      3.76 o 
   0 -10   4      842.28      831.43      8.86 o 
   1 -10   4      442.63      452.20      6.18 o 
   2 -10   4      210.70      196.84      2.82 o 
   3 -10   4      140.99      140.27      2.32 o 
   4 -10   4       77.82       77.56      1.78 o 
   5 -10   4       24.83       22.93      1.06 o 
  -6  -9   4      137.78      143.83      5.71 o 
  -5  -9   4        7.29        9.10      0.96 o 
  -4  -9   4      977.52      967.83     11.49 o 
  -3  -9   4       96.81      103.10      2.16 o 
  -2  -9   4      278.53      271.58      3.10 o 
  -1  -9   4      187.10      170.62      2.50 o 
   0  -9   4      151.94      150.94      2.31 o 
   1  -9   4      123.34      113.96      2.00 o 
   2  -9   4      591.31      551.88      5.84 o 
   3  -9   4      761.98      741.26      7.44 o 
   4  -9   4        1.46        0.37      0.53 o 
   5  -9   4       60.97       55.60      1.50 o 
   6  -9   4      442.88      463.59      6.46 o 
  -7  -8   4      128.86      127.33      4.82 o 
  -6  -8   4       89.85       98.40      2.63 o 
  -5  -8   4      138.71      136.96      2.95 o 
  -4  -8   4       45.29       45.20      1.48 o 
  -3  -8   4      162.21      151.98      2.79 o 
  -2  -8   4      226.71      225.14      3.03 o 
  -1  -8   4      665.28      646.39      8.59 o 
   0  -8   4       40.64       39.47      1.07 o 
   1  -8   4      172.01      154.72      2.16 o 
   2  -8   4      325.62      334.79      3.85 o 
   3  -8   4       41.60       39.82      0.86 o 
   4  -8   4       53.33       51.26      1.22 o 
   5  -8   4       23.28       24.43      0.94 o 
   6  -8   4       18.35       18.15      1.51 o 
   7  -8   4       76.52       77.31      2.11 o 
  -8  -7   4      248.28      243.32      4.65 o 
  -7  -7   4      138.48      135.21      3.04 o 
  -6  -7   4      183.92      183.62      2.94 o 
  -5  -7   4     1513.91     1464.67     18.52 o 
  -4  -7   4      226.43      218.10      3.26 o 
  -3  -7   4       59.19       65.38      1.74 o 
  -2  -7   4       31.42       32.60      0.92 o 
  -1  -7   4      257.18      244.31      3.69 o 
   0  -7   4      308.09      303.22      3.59 o 
   1  -7   4      272.63      254.08      2.92 o 
   2  -7   4      694.57      682.01      6.08 o 
   3  -7   4      907.84      853.09      6.91 o 
   4  -7   4       18.91       15.86      0.74 o 
   5  -7   4      793.77      796.70      7.18 o 
   6  -7   4      586.34      586.13      6.82 o 
   7  -7   4      131.17      137.29      2.73 o 
  -8  -6   4       26.91       27.52      1.44 o 
  -7  -6   4      132.12      130.57      3.02 o 
  -6  -6   4       27.20       28.45      1.44 o 
  -5  -6   4      197.43      193.91      3.11 o 
  -4  -6   4      871.94      830.82      9.56 o 
  -3  -6   4        9.35        8.04      0.60 o 
  -2  -6   4     3235.51     3240.76     34.20 o 
  -1  -6   4      324.78      301.17      4.17 o 
   0  -6   4      305.66      286.59      4.53 o 
   1  -6   4     2664.09     2671.06     23.08 o 
   2  -6   4      569.14      560.44      4.68 o 
   3  -6   4      252.62      238.81      2.41 o 
   4  -6   4      122.29      124.48      2.11 o 
   5  -6   4      173.97      160.28      2.34 o 
   6  -6   4      209.41      205.92      2.85 o 
   7  -6   4      112.30      121.56      2.52 o 
   8  -6   4      235.42      223.95      4.25 o 
  -8  -5   4      103.95      108.20      3.02 o 
  -7  -5   4      346.29      347.12      5.80 o 
  -6  -5   4      247.39      244.81      4.24 o 
  -5  -5   4      416.31      411.25      5.16 o 
  -4  -5   4     1260.48     1239.69     10.97 o 
  -3  -5   4      319.66      338.55      3.83 o 
  -2  -5   4      150.96      147.09      1.96 o 
  -1  -5   4      375.44      365.93      5.45 o 
   0  -5   4     1019.38      966.93     10.95 o 
   1  -5   4       48.70       49.88      1.24 o 
   2  -5   4       84.16       83.99      1.10 o 
   3  -5   4      480.78      477.65      4.40 o 
   4  -5   4       26.72       26.06      0.80 o 
   5  -5   4       78.70       82.02      1.61 o 
   6  -5   4      671.24      637.23      7.11 o 
   7  -5   4       79.90       87.24      2.72 o 
   8  -5   4      176.90      178.75      4.14 o 
  -9  -4   4        1.85        2.51      2.56 o 
  -8  -4   4       97.55       96.00      2.87 o 
  -7  -4   4     1472.90     1415.98     18.88 o 
  -6  -4   4      425.67      400.20      6.18 o 
  -5  -4   4      494.27      481.36      6.15 o 
  -4  -4   4      373.57      371.93      3.80 o 
  -3  -4   4       18.67       26.98      0.59 o 
  -2  -4   4     1684.70     1664.99     15.90 o 
  -1  -4   4       59.64       66.62      2.08 o 
   0  -4   4     1375.62     1395.13     15.14 o 
   1  -4   4      617.51      613.63      5.21 o 
   2  -4   4      433.71      399.56      3.67 o 
   3  -4   4      284.47      284.07      2.82 o 
   4  -4   4      718.30      718.16      6.83 o 
   5  -4   4       26.86       26.43      1.12 o 
   6  -4   4      315.26      286.02      4.20 o 
   7  -4   4        9.93       13.36      1.32 o 
   8  -4   4        8.30        6.29      1.49 o 
   9  -4   4       68.17       80.55      3.01 o 
  -9  -3   4      105.50      102.53      3.22 o 
  -8  -3   4      173.00      173.88      3.89 o 
  -7  -3   4      240.92      237.70      4.51 o 
  -6  -3   4      113.50      111.30      2.32 o 
  -5  -3   4       15.18       13.15      0.85 o 
  -4  -3   4      120.09      119.78      1.88 o 
  -3  -3   4     2508.12     2687.70     25.92 o 
  -2  -3   4      325.04      284.22      2.45 o 
  -1  -3   4      364.50      377.62      4.06 o 
   0  -3   4      543.16      544.92      5.16 o 
   1  -3   4      929.25      951.48      7.39 o 
   2  -3   4      588.69      600.02      5.27 o 
   3  -3   4     1379.63     1336.47     11.73 o 
   4  -3   4      639.16      637.95      7.83 o 
   5  -3   4     1131.27     1123.79     12.64 o 
   6  -3   4      844.89      794.36      9.49 o 
   7  -3   4      249.33      277.62      4.92 o 
   8  -3   4      727.16      709.74     22.38 o 
   9  -3   4        7.73        9.81      3.14 o 
  -9  -2   4      450.96      448.71      7.68 o 
  -8  -2   4       14.61       16.85      1.48 o 
  -7  -2   4      184.34      183.03      3.34 o 
  -6  -2   4      198.84      194.49      3.48 o 
  -5  -2   4      397.67      396.93      5.19 o 
  -4  -2   4      714.06      715.73      7.31 o 
  -3  -2   4     1029.80     1062.12     10.65 o 
  -2  -2   4     4312.38     4405.42     40.92 o 
  -1  -2   4     1092.23     1183.94     10.46 o 
   0  -2   4     1414.60     1406.78     11.43 o 
   1  -2   4     7953.85     8044.54     59.63 o 
   2  -2   4      463.09      426.96      5.01 o 
   3  -2   4      151.90      152.12      1.90 o 
   4  -2   4     1019.58      973.43      9.90 o 
   5  -2   4      140.89      136.95      2.99 o 
   6  -2   4      392.00      384.98      7.53 o 
   7  -2   4      382.87      369.32      6.26 o 
   8  -2   4      586.82      586.93      7.82 o 
   9  -2   4      122.89      126.65      3.68 o 
  -9  -1   4        7.98        7.61      1.40 o 
  -8  -1   4      262.07      268.20      4.50 o 
  -7  -1   4      333.06      322.25      4.87 o 
  -6  -1   4      495.47      502.24      6.75 o 
  -5  -1   4      589.62      640.84      7.86 o 
  -4  -1   4      443.69      464.92      5.08 o 
  -3  -1   4      529.17      561.18      5.81 o 
  -2  -1   4     1611.42     1735.72     16.52 o 
  -1  -1   4      864.36      900.31      9.95 o 
   0  -1   4     3167.43     3229.39     27.95 o 
   1  -1   4     3287.00     3213.56     27.88 o 
   2  -1   4     1511.53     1525.36     16.53 o 
   3  -1   4     1726.28     1674.67     19.28 o 
   4  -1   4      408.52      389.14      5.52 o 
   5  -1   4     1600.67     1570.39     16.21 o 
   6  -1   4      515.02      473.29      7.19 o 
   7  -1   4       31.02       33.43      1.69 o 
   8  -1   4      518.76      517.85      8.38 o 
   9  -1   4       43.80       47.12      2.87 o 
  -9   0   4       21.42       22.72      2.13 o 
  -8   0   4      112.22      125.01      3.98 o 
  -7   0   4       92.21       94.86      2.76 o 
  -6   0   4      207.02      199.65      3.35 o 
  -5   0   4      507.25      492.25      6.62 o 
  -4   0   4     1574.21     1632.60     15.94 o 
  -3   0   4     4392.96     4786.43     50.94 o 
  -2   0   4     1084.14     1306.40     14.21 o 
  -1   0   4     1511.65     1592.26     15.19 o 
   0   0   4     1359.75     1326.59     12.73 o 
   1   0   4     6507.56     6592.58     82.02 o 
   2   0   4      809.67      781.02      9.34 o 
   3   0   4     2731.80     2576.94     34.83 o 
   4   0   4     1023.09     1013.65     10.53 o 
   5   0   4       50.83       44.58      1.28 o 
   6   0   4      109.00      104.67      2.08 o 
   7   0   4       24.05       23.18      1.54 o 
   8   0   4        6.89        4.48      1.48 o 
   9   0   4      588.05      609.55     12.07 o 
  -9   1   4        6.62        8.90      1.38 o 
  -8   1   4      250.02      254.88      8.28 o 
  -7   1   4      320.40      319.05      5.67 o 
  -6   1   4      488.71      491.18      6.83 o 
  -5   1   4      603.84      650.59      7.14 o 
  -4   1   4      445.55      459.70      5.07 o 
  -3   1   4      533.40      549.86      5.85 o 
  -2   1   4     1579.21     1706.01     16.62 o 
  -1   1   4      878.44      913.19      8.34 o 
   0   1   4     3172.20     3264.30     29.05 o 
   1   1   4     3309.15     3251.24     38.80 o 
   2   1   4     1529.40     1488.09     25.43 o 
   3   1   4     1716.14     1674.73     18.80 o 
   4   1   4      408.86      397.12      5.23 o 
   5   1   4     1635.35     1615.15     18.93 o 
   6   1   4      526.38      491.54      5.88 o 
   7   1   4       27.20       30.36      1.41 o 
   8   1   4      510.37      519.78     10.34 o 
   9   1   4       47.09       48.56      2.94 o 
  -9   2   4      447.09      447.46      9.81 o 
  -8   2   4       14.27       18.14      1.78 o 
  -7   2   4      183.24      180.47      4.85 o 
  -6   2   4      193.76      193.05      4.70 o 
  -5   2   4      393.85      384.93      9.15 o 
  -4   2   4      687.36      685.73      7.63 o 
  -3   2   4     1032.12     1092.69     10.04 o 
  -2   2   4     4241.32     4256.23     43.11 o 
  -1   2   4     1061.25     1158.77     18.63 o 
   0   2   4     1415.43     1408.19     33.02 o 
   1   2   4     8004.78     7977.10    105.41 o 
   2   2   4      476.53      430.23      5.39 o 
   3   2   4      155.41      156.64      2.87 o 
   4   2   4     1005.07      960.58     11.75 o 
   5   2   4      142.79      139.43      2.59 o 
   6   2   4      395.69      383.09      7.57 o 
   7   2   4      380.26      379.61      6.64 o 
   8   2   4      604.01      618.84     11.64 o 
   9   2   4      121.81      124.85      4.58 o 
  -9   3   4      103.84      103.36      6.92 o 
  -8   3   4      171.67      164.54      9.64 o 
  -7   3   4      239.07      250.48      5.97 o 
  -6   3   4      105.31      104.41      2.34 o 
  -5   3   4       13.77       11.58      0.91 o 
  -4   3   4      129.46      127.13      1.97 o 
  -3   3   4     2541.69     2735.41     24.40 o 
  -2   3   4      336.64      296.16      5.53 o 
  -1   3   4      364.71      375.27      6.72 o 
   0   3   4      557.21      574.62      9.53 o 
   1   3   4      934.54      967.98     15.60 o 
   2   3   4      630.37      644.53      7.49 o 
   3   3   4     1377.00     1307.89     17.85 o 
   4   3   4      641.03      643.91      7.95 o 
   5   3   4     1124.17     1126.94     13.42 o 
   6   3   4      834.23      808.65     19.11 o 
   7   3   4      253.04      279.63      4.65 o 
   8   3   4      725.97      724.99      9.78 o 
  -9   4   4        2.11        4.60      1.56 o 
  -8   4   4      106.83      100.54      5.54 o 
  -7   4   4     1467.18     1406.14     24.11 o 
  -6   4   4      419.07      400.38      6.85 o 
  -5   4   4      508.23      498.50      7.24 o 
  -4   4   4      351.88      360.91      4.64 o 
  -3   4   4       21.07       29.87      0.89 o 
  -2   4   4     1705.69     1727.80     27.25 o 
  -1   4   4       65.49       71.81      1.53 o 
   0   4   4     1393.95     1382.25     33.54 o 
   1   4   4      609.02      594.60     15.37 o 
   2   4   4      429.93      403.53      5.07 o 
   3   4   4      283.92      280.15      4.57 o 
   4   4   4      730.92      714.25     10.36 o 
   5   4   4       31.50       32.63      1.50 o 
   6   4   4      310.67      280.31      5.24 o 
   7   4   4       12.52       19.16      4.55 o 
   8   4   4        8.06        8.82      1.51 o 
  -8   5   4      106.51      115.55      4.07 o 
  -7   5   4      345.26      352.84     12.75 o 
  -6   5   4      235.33      236.09      4.84 o 
  -5   5   4      409.50      411.93     10.49 o 
  -4   5   4     1257.53     1249.66     14.77 o 
  -3   5   4      310.90      330.06      7.89 o 
  -2   5   4      146.77      148.48      3.56 o 
  -1   5   4      379.08      376.02      6.92 o 
   0   5   4     1016.59     1001.40     24.11 o 
   1   5   4       45.84       49.20      2.61 o 
   2   5   4       79.70       77.04      1.59 o 
   3   5   4      476.96      476.97      6.15 o 
   4   5   4       27.74       26.54      1.29 o 
   5   5   4       86.56       96.21      3.02 o 
   6   5   4      690.08      650.81     12.54 o 
   7   5   4       79.88       84.48      3.62 o 
   8   5   4      173.81      168.29      5.23 o 
  -8   6   4       27.55       26.15      2.26 o 
  -7   6   4      139.39      146.78      3.91 o 
  -6   6   4       26.78       28.68      1.56 o 
  -5   6   4      190.59      191.68      3.82 o 
  -4   6   4      860.11      833.46     12.35 o 
  -3   6   4       11.37       11.33      1.83 o 
  -2   6   4     3206.28     3258.83     51.35 o 
  -1   6   4      313.85      302.11      8.63 o 
   0   6   4      304.80      272.72      8.06 o 
   1   6   4     2656.39     2694.08     63.95 o 
   2   6   4      581.82      575.61      8.87 o 
   3   6   4      263.45      252.00      4.12 o 
   4   6   4      114.53      118.66      6.09 o 
   5   6   4      177.89      167.39      4.36 o 
   6   6   4      218.03      212.87      9.51 o 
   7   6   4      115.29      133.79      4.26 o 
   8   6   4      235.98      239.10      6.39 o 
  -8   7   4      228.32      227.27      8.73 o 
  -7   7   4      141.91      144.18      6.37 o 
  -6   7   4      183.24      184.61      4.84 o 
  -5   7   4     1522.31     1461.98     35.06 o 
  -4   7   4      213.92      204.86      3.49 o 
  -3   7   4       60.58       67.18      3.60 o 
  -2   7   4       26.84       29.83      2.45 o 
  -1   7   4      257.86      247.90      7.55 o 
   0   7   4      321.21      309.56      8.93 o 
   1   7   4      272.53      246.58      7.59 o 
   2   7   4      683.78      669.13     20.97 o 
   3   7   4      904.80      845.51     12.25 o 
   4   7   4       22.81       19.81      1.43 o 
   5   7   4      786.16      766.46     14.70 o 
   6   7   4      586.74      571.30     14.14 o 
   7   7   4      129.32      136.09      4.47 o 
  -7   8   4      125.77      131.11      4.26 o 
  -6   8   4       86.68       91.47      3.24 o 
  -5   8   4      138.49      141.94      3.86 o 
  -4   8   4       52.53       50.95      1.31 o 
  -3   8   4      163.17      150.29      5.89 o 
  -2   8   4      237.33      244.84      7.66 o 
  -1   8   4      650.06      637.35     17.14 o 
   0   8   4       41.81       41.28      2.68 o 
   1   8   4      178.78      165.23      5.71 o 
   2   8   4      327.95      331.56      5.08 o 
   3   8   4       39.28       35.62      2.08 o 
   4   8   4       53.17       49.53      4.17 o 
   5   8   4       20.02       18.68      3.16 o 
   6   8   4       18.09       20.11      1.81 o 
   7   8   4       72.70       67.17      3.93 o 
  -6   9   4      139.66      144.64      4.29 o 
  -5   9   4        7.50        8.67      1.20 o 
  -4   9   4      990.11      957.55     13.69 o 
  -3   9   4       95.37       98.02      4.79 o 
  -2   9   4      283.59      269.93      8.73 o 
  -1   9   4      183.42      177.15      6.30 o 
   0   9   4      142.71      147.15      5.56 o 
   1   9   4      126.95      116.27      4.73 o 
   2   9   4      592.96      563.15      8.22 o 
   3   9   4      779.31      745.56     19.14 o 
   4   9   4        1.73        2.05      1.03 o 
   5   9   4       57.65       55.37      2.63 o 
   6   9   4      443.95      451.21      9.90 o 
  -5  10   4      124.42      127.71      3.76 o 
  -4  10   4       58.09       52.17      2.00 o 
  -3  10   4      303.56      294.19     10.09 o 
  -2  10   4      499.84      513.53     14.73 o 
  -1  10   4      310.62      289.71      9.26 o 
   0  10   4      848.67      824.39     21.62 o 
   1  10   4      436.18      439.58     12.85 o 
   2  10   4      204.45      196.20      4.71 o 
   3  10   4      142.58      136.73      5.62 o 
   4  10   4       75.86       79.72      2.95 o 
   5  10   4       26.37       23.85      1.93 o 
  -4  11   4      100.94      106.55      3.18 o 
  -3  11   4      139.98      137.60      6.16 o 
  -2  11   4      142.48      141.82      6.15 o 
  -1  11   4       33.83       34.62      3.04 o 
   0  11   4       97.51      106.73      5.06 o 
   1  11   4      184.02      177.94      5.17 o 
   2  11   4       78.94       77.93      2.68 o 
   3  11   4      362.20      352.95      7.70 o 
   4  11   4      206.15      205.93      7.82 o 
  -2  12   4        2.97        2.11      1.91 o 
  -1  12   4      288.31      298.28     10.33 o 
   0  12   4       68.22       61.84      4.09 o 
   1  12   4        0.47        0.89      0.95 o 
   2  12   4      230.29      227.72      5.46 o 
  -2 -12   5       49.70       47.08      1.49 o 
  -1 -12   5       61.26       62.27      2.81 o 
   0 -12   5      136.85      133.25      3.47 o 
   1 -12   5      113.94      115.98      3.22 o 
   2 -12   5       19.81       23.60      1.53 o 
  -4 -11   5      245.14      242.10      4.09 o 
  -3 -11   5      259.23      261.39      4.08 o 
  -2 -11   5       59.23       56.60      1.49 o 
  -1 -11   5      266.80      271.29      4.73 o 
   0 -11   5      500.82      486.61      6.77 o 
   1 -11   5      110.20      107.70      2.60 o 
   2 -11   5       59.42       63.50      1.83 o 
   3 -11   5      436.94      422.61      5.00 o 
   4 -11   5       94.74      101.58      2.41 o 
  -5 -10   5      205.11      204.96      3.78 o 
  -4 -10   5      358.36      359.04      5.28 o 
  -3 -10   5      345.69      346.27      4.95 o 
  -2 -10   5       96.63       99.13      1.55 o 
  -1 -10   5      113.99      117.44      2.70 o 
   0 -10   5      162.93      165.24      2.55 o 
   1 -10   5       10.64       11.97      1.09 o 
   2 -10   5       45.90       49.50      1.46 o 
   3 -10   5      112.95      121.94      2.21 o 
   4 -10   5       62.97       64.86      1.70 o 
   5 -10   5      103.44      107.00      2.32 o 
  -6  -9   5       61.22       60.16      2.83 o 
  -5  -9   5      354.64      346.26      7.32 o 
  -4  -9   5       80.50       79.45      3.35 o 
  -3  -9   5      190.90      179.51      3.05 o 
  -2  -9   5      168.30      169.65      3.25 o 
  -1  -9   5      136.45      127.61      2.70 o 
   0  -9   5      144.14      139.67      2.21 o 
   1  -9   5     1338.93     1299.33     13.29 o 
   2  -9   5      290.88      281.11      4.83 o 
   3  -9   5      154.32      151.15      2.40 o 
   4  -9   5       94.15       91.69      1.57 o 
   5  -9   5      559.52      565.28      5.57 o 
   6  -9   5      185.00      184.45      3.17 o 
  -7  -8   5       45.48       46.66      2.63 o 
  -6  -8   5      267.89      266.92      5.96 o 
  -5  -8   5        1.24        1.87      1.22 o 
  -4  -8   5      352.93      340.83      6.07 o 
  -3  -8   5      812.39      779.35      9.28 o 
  -2  -8   5       23.32       21.61      1.15 o 
  -1  -8   5      880.55      896.57     10.75 o 
   0  -8   5      674.49      650.20      7.02 o 
   1  -8   5      221.57      222.31      2.79 o 
   2  -8   5      250.01      250.20      3.12 o 
   3  -8   5      653.43      622.76      7.04 o 
   4  -8   5      736.30      732.18      6.76 o 
   5  -8   5       59.25       55.38      1.35 o 
   6  -8   5      265.76      273.85      4.00 o 
   7  -8   5      304.84      312.18      4.59 o 
  -7  -7   5      239.49      246.19      4.39 o 
  -6  -7   5      195.69      196.53      3.77 o 
  -5  -7   5       81.49       85.61      2.62 o 
  -4  -7   5       68.98       69.93      2.03 o 
  -3  -7   5     1267.77     1241.98     14.04 o 
  -2  -7   5       96.44       94.16      1.74 o 
  -1  -7   5       10.15       14.27      0.95 o 
   0  -7   5     1409.97     1397.56     15.74 o 
   1  -7   5     1500.30     1465.70     13.18 o 
   2  -7   5       36.07       38.45      1.13 o 
   3  -7   5      174.47      183.51      2.00 o 
   4  -7   5      723.64      688.81      6.36 o 
   5  -7   5       21.37       20.44      1.06 o 
   6  -7   5      665.10      654.31      6.80 o 
   7  -7   5       82.95       78.26      2.12 o 
  -8  -6   5       85.49       85.61      2.67 o 
  -7  -6   5      843.90      856.09     10.48 o 
  -6  -6   5      442.58      431.92      5.56 o 
  -5  -6   5        6.66        8.75      0.52 o 
  -4  -6   5     2072.45     2076.05     22.22 o 
  -3  -6   5      110.61      111.08      1.79 o 
  -2  -6   5        7.51        7.26      0.55 o 
  -1  -6   5      517.01      498.70      6.28 o 
   0  -6   5      401.66      383.05      4.51 o 
   1  -6   5      241.72      249.28      2.84 o 
   2  -6   5       20.79       20.54      0.61 o 
   3  -6   5      657.43      670.08      5.54 o 
   4  -6   5      589.27      565.25      5.28 o 
   5  -6   5       32.77       34.33      1.13 o 
   6  -6   5      520.88      502.94      5.47 o 
   7  -6   5      133.96      129.83      2.63 o 
   8  -6   5       88.36       95.97      2.41 o 
  -8  -5   5       40.33       40.86      2.71 o 
  -7  -5   5      909.22      893.67     12.34 o 
  -6  -5   5      309.59      294.40      4.18 o 
  -5  -5   5        6.74        5.60      0.67 o 
  -4  -5   5      308.84      285.95      3.01 o 
  -3  -5   5      436.16      424.11      5.96 o 
  -2  -5   5      945.83      963.73     10.74 o 
  -1  -5   5      547.60      538.74      7.60 o 
   0  -5   5       20.32       20.69      0.54 o 
   1  -5   5     1490.98     1460.09     12.98 o 
   2  -5   5      141.07      148.48      1.63 o 
   3  -5   5      143.60      144.61      1.81 o 
   4  -5   5      576.97      579.46      5.35 o 
   5  -5   5       55.23       52.31      1.67 o 
   6  -5   5      312.80      320.02      3.81 o 
   7  -5   5      200.69      193.98      3.92 o 
   8  -5   5       38.79       43.30      1.80 o 
  -9  -4   5      223.31      233.64      5.00 o 
  -8  -4   5      236.86      238.11      5.13 o 
  -7  -4   5       54.59       52.54      4.12 o 
  -6  -4   5      693.08      683.76      9.54 o 
  -5  -4   5     1027.78     1026.58     11.85 o 
  -4  -4   5      646.25      635.41      5.54 o 
  -3  -4   5      475.28      487.64      4.35 o 
  -2  -4   5      342.46      355.19      4.06 o 
  -1  -4   5     2225.92     2238.55     21.70 o 
   0  -4   5      521.11      508.83      4.78 o 
   1  -4   5      116.17      114.91      1.24 o 
   2  -4   5     2667.05     2677.16     21.39 o 
   3  -4   5      850.50      831.25      7.21 o 
   4  -4   5      229.96      246.34      2.91 o 
   5  -4   5      148.12      147.16      2.33 o 
   6  -4   5       81.86       82.86      2.78 o 
   7  -4   5      126.17      136.42      2.80 o 
   8  -4   5       53.58       57.98      2.49 o 
  -9  -3   5      475.86      470.05      7.94 o 
  -8  -3   5       99.91       99.34      2.93 o 
  -7  -3   5       13.30       16.46      1.35 o 
  -6  -3   5      355.56      361.08      5.14 o 
  -5  -3   5      115.17      117.15      2.00 o 
  -4  -3   5      529.42      538.38      5.82 o 
  -3  -3   5      242.80      214.74      2.75 o 
  -2  -3   5     2299.48     2337.94     18.80 o 
  -1  -3   5     1293.92     1294.27     10.66 o 
   0  -3   5      335.86      328.81      2.79 o 
   1  -3   5     1100.68     1114.13      8.66 o 
   2  -3   5      125.71      110.28      1.29 o 
   3  -3   5      915.39      897.01      8.27 o 
   4  -3   5      674.44      664.62      6.38 o 
   5  -3   5      129.07      123.26      2.08 o 
   6  -3   5     1697.62     1637.88     20.35 o 
   7  -3   5      119.27      113.39      2.98 o 
   8  -3   5       25.80       26.82      1.78 o 
   9  -3   5      432.51      445.35      7.83 o 
  -9  -2   5      301.03      300.57      5.91 o 
  -8  -2   5       67.16       67.94      3.17 o 
  -7  -2   5      472.21      456.53      6.41 o 
  -6  -2   5     1730.78     1713.07     19.30 o 
  -5  -2   5      266.94      243.80      3.22 o 
  -4  -2   5     1748.42     1765.08     17.33 o 
  -3  -2   5      506.67      520.97      5.67 o 
  -2  -2   5      827.01      831.83      8.46 o 
  -1  -2   5     2054.89     2156.84     18.75 o 
   0  -2   5      300.31      313.79      3.10 o 
   1  -2   5      243.54      238.63      2.30 o 
   2  -2   5      563.72      606.13      5.68 o 
   3  -2   5      219.48      208.73      2.47 o 
   4  -2   5      269.07      271.98      4.17 o 
   5  -2   5        5.40        5.26      0.63 o 
   6  -2   5      667.60      642.20      7.96 o 
   7  -2   5       10.22        6.51      0.91 o 
   8  -2   5       14.97       16.45      1.45 o 
   9  -2   5      317.35      326.11      7.86 o 
  -9  -1   5      156.48      148.62      4.76 o 
  -8  -1   5       76.27       70.56      2.21 o 
  -7  -1   5      157.51      146.52      2.98 o 
  -6  -1   5      186.22      182.71      4.11 o 
  -5  -1   5      311.19      324.52      3.99 o 
  -4  -1   5     2594.48     2670.89     25.65 o 
  -3  -1   5      745.53      774.37      7.87 o 
  -2  -1   5     1362.67     1357.06     13.81 o 
  -1  -1   5     1374.88     1352.01     11.95 o 
   0  -1   5     3351.71     3668.13     32.71 o 
   1  -1   5     1380.71     1446.63     11.69 o 
   2  -1   5       84.45       88.17      1.72 o 
   3  -1   5     1479.62     1429.01     15.76 o 
   4  -1   5      297.17      296.06      5.04 o 
   5  -1   5        0.43        1.89      0.63 o 
   6  -1   5      555.79      569.02      7.42 o 
   7  -1   5       41.92       41.00      2.60 o 
   8  -1   5      122.76      115.00      4.04 o 
   9  -1   5      457.97      473.32     20.01 o 
  -9   0   5       16.72       19.65      2.16 o 
  -8   0   5      242.53      254.35      5.09 o 
  -7   0   5       45.85       42.82      1.66 o 
  -6   0   5       15.18       12.47      0.97 o 
  -5   0   5        2.28        9.59      0.80 o 
  -4   0   5      917.82      960.21      9.74 o 
  -3   0   5      142.54      115.50      1.91 o 
  -2   0   5     1997.81     2150.61     23.13 o 
  -1   0   5     5189.91     5430.06     65.24 o 
   0   0   5     9925.32     9876.52    109.03 o 
   1   0   5     2529.40     2642.92     32.81 o 
   2   0   5       26.85       18.49      0.92 o 
   3   0   5        1.50        2.59      0.51 o 
   4   0   5      739.63      744.15      8.00 o 
   5   0   5      428.96      432.77      5.21 o 
   6   0   5       61.65       51.54      1.74 o 
   7   0   5        0.13        2.50      1.54 o 
   8   0   5       19.51       17.45      1.94 o 
   9   0   5       61.36       66.01      3.45 o 
  -9   1   5      166.84      168.75      4.23 o 
  -8   1   5       75.29       71.42      3.63 o 
  -7   1   5      160.35      150.82      3.53 o 
  -6   1   5      189.53      188.46      3.78 o 
  -5   1   5      314.82      333.79      4.61 o 
  -4   1   5     2572.51     2677.44     28.92 o 
  -3   1   5      741.50      762.47      7.94 o 
  -2   1   5     1342.14     1343.28     12.38 o 
  -1   1   5     1384.38     1359.14     11.37 o 
   0   1   5     3387.59     3697.07     30.06 o 
   1   1   5     1372.95     1428.90     14.61 o 
   2   1   5       87.25       93.69      2.96 o 
   3   1   5     1466.57     1429.91     16.30 o 
   4   1   5      276.38      272.56      7.12 o 
   5   1   5        0.96        1.85      0.56 o 
   6   1   5      565.49      562.75      7.55 o 
   7   1   5       42.32       42.06      1.95 o 
   8   1   5      115.04      115.88      6.05 o 
   9   1   5      465.52      466.15     10.07 o 
  -9   2   5      305.76      307.18      6.11 o 
  -8   2   5       66.74       66.13      3.28 o 
  -7   2   5      475.83      476.05      7.62 o 
  -6   2   5     1741.08     1717.56     22.59 o 
  -5   2   5      267.20      244.15      4.31 o 
  -4   2   5     1731.66     1768.40     17.59 o 
  -3   2   5      534.12      547.56      5.63 o 
  -2   2   5      836.57      855.39      7.94 o 
  -1   2   5     2016.69     2130.13     21.55 o 
   0   2   5      301.44      321.66      3.26 o 
   1   2   5      237.72      235.42      2.85 o 
   2   2   5      558.87      585.38      7.33 o 
   3   2   5      237.43      229.04      3.76 o 
   4   2   5      262.84      259.39      3.87 o 
   5   2   5        5.73        6.76      0.79 o 
   6   2   5      659.67      635.80      8.40 o 
   7   2   5        8.57        6.03      0.96 o 
   8   2   5       14.17       12.87      1.87 o 
   9   2   5      309.46      322.81      7.84 o 
  -9   3   5      469.14      474.42     10.33 o 
  -8   3   5      102.16       97.50      3.73 o 
  -7   3   5       15.51       19.20      1.42 o 
  -6   3   5      371.42      371.01      6.15 o 
  -5   3   5      112.65      115.25      2.34 o 
  -4   3   5      516.93      527.43      6.07 o 
  -3   3   5      250.96      233.10      2.53 o 
  -2   3   5     2291.96     2336.19     29.60 o 
  -1   3   5     1301.45     1283.77     20.61 o 
   0   3   5      321.07      315.19      7.92 o 
   1   3   5     1100.90     1129.62     13.07 o 
   2   3   5      118.56      107.99      1.87 o 
   3   3   5      891.32      880.31     18.71 o 
   4   3   5      655.37      633.15      8.11 o 
   5   3   5      123.07      118.45      2.46 o 
   6   3   5     1675.70     1643.60     19.96 o 
   7   3   5      120.11      116.75      3.17 o 
   8   3   5       24.00       27.47      2.98 o 
  -9   4   5      223.75      233.51      6.47 o 
  -8   4   5      231.76      217.07      8.65 o 
  -7   4   5       53.07       50.11      2.57 o 
  -6   4   5      670.62      674.27      8.82 o 
  -5   4   5     1035.41     1027.72     12.38 o 
  -4   4   5      627.90      617.72      7.01 o 
  -3   4   5      487.48      507.54      5.53 o 
  -2   4   5      340.72      367.41      6.88 o 
  -1   4   5     2230.81     2259.68     28.13 o 
   0   4   5      519.67      515.26      9.05 o 
   1   4   5      126.01      128.90      3.08 o 
   2   4   5     2687.76     2703.88     52.28 o 
   3   4   5      854.83      869.79     12.12 o 
   4   4   5      219.31      237.21      4.31 o 
   5   4   5      132.83      132.72      3.84 o 
   6   4   5       82.58       79.09      2.51 o 
   7   4   5      130.79      132.47      4.22 o 
   8   4   5       53.30       56.29      2.97 o 
  -8   5   5       37.31       37.88      2.50 o 
  -7   5   5      905.60      892.10     23.39 o 
  -6   5   5      307.49      299.48      6.45 o 
  -5   5   5        5.37        5.35      0.86 o 
  -4   5   5      324.61      296.58      3.70 o 
  -3   5   5      435.33      418.16      8.17 o 
  -2   5   5      945.70      967.24     16.42 o 
  -1   5   5      546.95      542.20      7.49 o 
   0   5   5       21.81       19.48      1.27 o 
   1   5   5     1480.52     1500.20     24.03 o 
   2   5   5      148.23      156.70      2.66 o 
   3   5   5      138.93      138.60      3.95 o 
   4   5   5      583.52      593.89     14.53 o 
   5   5   5       52.73       47.05      1.88 o 
   6   5   5      302.83      294.33      7.05 o 
   7   5   5      199.63      191.37      8.59 o 
   8   5   5       36.21       38.30      2.55 o 
  -8   6   5       85.45       88.73      3.67 o 
  -7   6   5      857.49      853.82     15.73 o 
  -6   6   5      445.52      436.23      9.21 o 
  -5   6   5        6.47        8.77      0.96 o 
  -4   6   5     2067.94     2087.87     24.18 o 
  -3   6   5      111.15      108.84      3.28 o 
  -2   6   5        6.63        7.81      1.12 o 
  -1   6   5      508.23      496.94      9.13 o 
   0   6   5      396.30      378.04     12.15 o 
   1   6   5      232.23      243.24      5.24 o 
   2   6   5       22.76       20.56      0.74 o 
   3   6   5      639.01      654.42      8.36 o 
   4   6   5      590.53      555.82     10.73 o 
   5   6   5       35.23       37.72      4.14 o 
   6   6   5      511.74      503.98     10.39 o 
   7   6   5      128.47      124.30      4.18 o 
   8   6   5       92.33       99.09      3.95 o 
  -7   7   5      246.86      260.93      8.61 o 
  -6   7   5      190.90      176.61      4.82 o 
  -5   7   5       84.27       88.20      5.73 o 
  -4   7   5       67.24       68.22      1.49 o 
  -3   7   5     1297.30     1287.36     21.40 o 
  -2   7   5      102.64       95.95      7.76 o 
  -1   7   5       11.50       13.61      1.72 o 
   0   7   5     1399.31     1417.14     34.34 o 
   1   7   5     1486.56     1465.26     35.88 o 
   2   7   5       33.82       35.49      1.02 o 
   3   7   5      165.22      168.51      3.28 o 
   4   7   5      735.13      721.18     48.96 o 
   5   7   5       21.06       18.89      1.60 o 
   6   7   5      663.49      653.30     16.76 o 
   7   7   5       85.54       91.56      5.12 o 
  -7   8   5       44.76       39.73      3.21 o 
  -6   8   5      270.29      273.24     12.16 o 
  -5   8   5        1.82        1.37      0.89 o 
  -4   8   5      362.80      351.91     11.06 o 
  -3   8   5      799.67      800.05     21.21 o 
  -2   8   5       20.58       18.68      2.22 o 
  -1   8   5      890.15      890.65     22.89 o 
   0   8   5      680.30      692.19     17.67 o 
   1   8   5      221.95      224.95      7.33 o 
   2   8   5      226.77      227.56      3.80 o 
   3   8   5      653.53      612.69     11.50 o 
   4   8   5      739.21      756.77     13.84 o 
   5   8   5       62.45       58.84      2.64 o 
   6   8   5      270.69      265.58      6.66 o 
   7   8   5      307.08      320.68     14.94 o 
  -6   9   5       62.81       68.01      4.27 o 
  -5   9   5      359.33      352.77      7.38 o 
  -4   9   5       85.68       86.61      4.83 o 
  -3   9   5      187.10      181.69      6.96 o 
  -2   9   5      165.54      175.54      6.60 o 
  -1   9   5      144.17      138.92      5.54 o 
   0   9   5      142.06      140.22      5.53 o 
   1   9   5     1360.47     1439.16     33.69 o 
   2   9   5      286.87      280.55      4.49 o 
   3   9   5      149.32      150.35      3.93 o 
   4   9   5       90.41       86.41      3.20 o 
   5   9   5      562.10      557.37     11.38 o 
   6   9   5      179.84      182.44      6.79 o 
  -5  10   5      207.37      215.42      5.17 o 
  -4  10   5      367.81      387.09     12.20 o 
  -3  10   5      338.59      345.54     11.19 o 
  -2  10   5       96.64       99.58      5.00 o 
  -1  10   5      115.80      121.42      5.35 o 
   0  10   5      165.18      168.40      6.43 o 
   1  10   5       11.66       12.37      2.10 o 
   2  10   5       48.09       51.16      1.51 o 
   3  10   5      108.21      121.68      3.54 o 
   4  10   5       63.34       70.01      2.84 o 
   5  10   5      103.83      106.42      3.79 o 
  -4  11   5      248.80      245.88      5.38 o 
  -3  11   5      258.73      246.09      9.26 o 
  -2  11   5       58.37       63.42      4.16 o 
  -1  11   5      269.21      270.35      9.39 o 
   0  11   5      497.11      467.31     14.27 o 
   1  11   5      108.18      103.73      5.07 o 
   2  11   5       66.39       67.03      2.40 o 
   3  11   5      443.57      415.10      8.72 o 
   4  11   5       94.51       98.26      4.64 o 
  -2  12   5       47.37       47.10      4.00 o 
  -1  12   5       59.64       66.62      4.35 o 
   0  12   5      139.81      147.30      6.43 o 
   1  12   5      119.15      123.76      2.48 o 
   2  12   5       19.86       20.13      1.62 o 
  -1 -12   6       67.50       64.81      2.72 o 
   0 -12   6      154.76      158.33      3.39 o 
  -3 -11   6      154.01      154.13      3.04 o 
  -2 -11   6       36.48       41.03      2.06 o 
  -1 -11   6      147.25      152.38      3.30 o 
   0 -11   6      105.60      100.62      1.95 o 
   1 -11   6       30.42       28.41      1.92 o 
   2 -11   6       68.14       69.32      1.94 o 
   3 -11   6      135.28      138.50      2.55 o 
  -5 -10   6      237.00      257.40      4.93 o 
  -4 -10   6       69.70       66.71      1.95 o 
  -3 -10   6        6.44        8.75      0.83 o 
  -2 -10   6      143.26      144.37      3.14 o 
  -1 -10   6       69.18       69.29      2.15 o 
   0 -10   6      116.47      120.55      2.53 o 
   1 -10   6      231.46      226.64      3.91 o 
   2 -10   6      577.63      588.03      6.36 o 
   3 -10   6      136.36      136.78      2.42 o 
   4 -10   6       90.10       86.72      1.94 o 
   5 -10   6      186.02      200.08      5.34 o 
  -6  -9   6      149.26      148.07      4.29 o 
  -5  -9   6      319.38      312.77      6.36 o 
  -4  -9   6      307.01      296.57      6.26 o 
  -3  -9   6       16.93       18.01      0.90 o 
  -2  -9   6      592.87      570.47      7.68 o 
  -1  -9   6      127.32      119.85      2.70 o 
   0  -9   6      276.74      259.76      3.43 o 
   1  -9   6      509.38      484.94      5.65 o 
   2  -9   6      475.48      447.61      5.06 o 
   3  -9   6      295.79      304.72      3.83 o 
   4  -9   6      223.20      218.81      3.12 o 
   5  -9   6      388.28      374.06      4.74 o 
   6  -9   6       53.01       53.86      1.76 o 
  -7  -8   6       52.99       53.68      2.82 o 
  -6  -8   6      678.86      697.79     12.29 o 
  -5  -8   6      352.99      347.17      6.85 o 
  -4  -8   6       26.64       28.54      1.30 o 
  -3  -8   6     1166.89     1142.62     13.09 o 
  -2  -8   6      958.78      960.97     11.60 o 
  -1  -8   6      493.37      494.56      6.64 o 
   0  -8   6      162.55      166.47      3.90 o 
   1  -8   6      407.52      404.48      4.40 o 
   2  -8   6      363.86      365.42      4.25 o 
   3  -8   6       12.45       10.12      0.81 o 
   4  -8   6      179.60      177.80      2.33 o 
   5  -8   6       73.27       74.80      1.95 o 
   6  -8   6      105.55      109.14      2.41 o 
  -7  -7   6      128.68      135.05      2.78 o 
  -6  -7   6       64.25       71.98      2.83 o 
  -5  -7   6      233.38      250.69      5.47 o 
  -4  -7   6       52.28       49.60      1.62 o 
  -3  -7   6      241.35      239.66      3.71 o 
  -2  -7   6      326.01      313.86      4.24 o 
  -1  -7   6      364.15      359.50      5.04 o 
   0  -7   6      192.95      174.94      2.80 o 
   1  -7   6       57.85       50.88      1.26 o 
   2  -7   6      293.71      289.39      3.50 o 
   3  -7   6      111.08      104.85      1.43 o 
   4  -7   6      614.51      600.21      5.67 o 
   5  -7   6       32.75       31.35      1.18 o 
   6  -7   6      130.36      129.79      2.30 o 
   7  -7   6      237.33      237.66      3.84 o 
  -8  -6   6      134.74      132.79      3.32 o 
  -7  -6   6      142.03      141.57      4.26 o 
  -6  -6   6       24.83       28.17      1.64 o 
  -5  -6   6      107.17      117.63      2.28 o 
  -4  -6   6       72.45       74.54      1.97 o 
  -3  -6   6      111.41      104.61      2.06 o 
  -2  -6   6      635.63      621.86      7.42 o 
  -1  -6   6      169.70      165.98      2.85 o 
   0  -6   6       14.87       18.16      0.58 o 
   1  -6   6      573.06      577.28      5.69 o 
   2  -6   6      377.08      386.55      5.97 o 
   3  -6   6      203.38      204.70      2.18 o 
   4  -6   6      509.18      492.64      4.77 o 
   5  -6   6      588.13      597.45      6.17 o 
   6  -6   6        3.99        5.81      0.78 o 
   7  -6   6       25.96       26.12      1.35 o 
  -8  -5   6       58.65       53.27      2.23 o 
  -7  -5   6       18.03       19.34      1.35 o 
  -6  -5   6       92.00       84.69      1.93 o 
  -5  -5   6       38.56       36.10      1.08 o 
  -4  -5   6      168.65      164.23      1.91 o 
  -3  -5   6      244.19      249.04      3.25 o 
  -2  -5   6      894.95      890.38     10.07 o 
  -1  -5   6     1207.07     1181.14     13.09 o 
   0  -5   6      284.01      281.31      2.76 o 
   1  -5   6      945.26      969.56      8.90 o 
   2  -5   6      563.30      534.31      4.51 o 
   3  -5   6      198.50      193.78      2.09 o 
   4  -5   6     2442.48     2402.22     19.56 o 
   5  -5   6      590.43      552.97      5.78 o 
   6  -5   6      197.39      195.75      2.82 o 
   7  -5   6      892.13      903.26      9.03 o 
   8  -5   6      120.03      119.11      6.33 o 
  -8  -4   6       54.88       54.32      2.27 o 
  -7  -4   6        9.71        9.76      1.20 o 
  -6  -4   6      864.18      849.52     11.47 o 
  -5  -4   6      751.33      749.87      8.15 o 
  -4  -4   6      188.31      180.44      2.00 o 
  -3  -4   6     1883.91     1888.47     15.37 o 
  -2  -4   6     1394.62     1385.69     13.87 o 
  -1  -4   6       55.11       53.57      1.20 o 
   0  -4   6     1856.55     1841.67     15.05 o 
   1  -4   6      311.26      311.83      2.61 o 
   2  -4   6      222.10      219.18      2.21 o 
   3  -4   6      673.98      702.09      6.17 o 
   4  -4   6     2163.98     2064.04     18.29 o 
   5  -4   6      177.30      181.30      2.73 o 
   6  -4   6       85.78       85.17      2.03 o 
   7  -4   6      554.80      551.76      6.52 o 
   8  -4   6      166.11      169.46      4.19 o 
  -9  -3   6      193.45      199.07      4.58 o 
  -8  -3   6      296.55      299.35      5.57 o 
  -7  -3   6       18.47       16.82      1.40 o 
  -6  -3   6      548.06      548.98      7.13 o 
  -5  -3   6      624.61      623.42      6.87 o 
  -4  -3   6      650.70      651.31      6.94 o 
  -3  -3   6       25.28       24.59      0.60 o 
  -2  -3   6       37.80       45.49      0.99 o 
  -1  -3   6      693.89      698.63      6.45 o 
   0  -3   6      754.75      732.77      5.82 o 
   1  -3   6      106.79      102.64      1.25 o 
   2  -3   6      642.26      624.09      5.11 o 
   3  -3   6      771.32      744.17      7.07 o 
   4  -3   6     1174.74     1163.51     10.86 o 
   5  -3   6      625.60      617.44      6.85 o 
   6  -3   6       74.46       71.57      1.68 o 
   7  -3   6      510.37      505.27      6.85 o 
   8  -3   6       98.92      104.15      3.30 o 
  -9  -2   6       33.22       29.36      2.36 o 
  -8  -2   6       71.13       72.10      2.58 o 
  -7  -2   6      259.05      254.99      5.99 o 
  -6  -2   6      169.01      179.32      3.19 o 
  -5  -2   6      387.60      376.20      4.55 o 
  -4  -2   6      691.06      673.03      7.13 o 
  -3  -2   6      649.69      685.85      7.14 o 
  -2  -2   6      327.50      337.57      3.82 o 
  -1  -2   6      219.07      217.57      2.64 o 
   0  -2   6      493.67      517.95      4.98 o 
   1  -2   6     1736.86     1822.21     14.67 o 
   2  -2   6      453.82      451.53      4.13 o 
   3  -2   6     1301.01     1320.97     11.94 o 
   4  -2   6      202.56      188.22      2.62 o 
   5  -2   6      349.62      341.76      4.22 o 
   6  -2   6      202.31      210.10      3.58 o 
   7  -2   6      108.77       98.70      2.46 o 
   8  -2   6       93.37       90.81      2.46 o 
   9  -2   6       16.19       14.69      2.07 o 
  -9  -1   6      110.84      106.25      8.57 o 
  -8  -1   6      428.93      422.57      7.28 o 
  -7  -1   6       61.07       57.97      1.92 o 
  -6  -1   6      421.43      429.53      5.88 o 
  -5  -1   6      404.61      407.42      4.79 o 
  -4  -1   6      735.21      728.25      7.74 o 
  -3  -1   6      943.08      979.15      9.97 o 
  -2  -1   6      751.34      791.98      7.18 o 
  -1  -1   6     1464.69     1475.06     13.17 o 
   0  -1   6       61.74       70.77      1.12 o 
   1  -1   6     5369.37     5633.40     44.97 o 
   2  -1   6     2043.97     2031.11     17.56 o 
   3  -1   6      236.79      246.21      3.80 o 
   4  -1   6     1228.43     1209.23     12.05 o 
   5  -1   6      812.26      799.65     12.95 o 
   6  -1   6      219.77      211.41      3.63 o 
   7  -1   6      828.51      810.52     18.45 o 
   8  -1   6      277.81      293.74      7.09 o 
   9  -1   6       71.18       80.72      3.78 o 
  -9   0   6      486.04      498.73     10.70 o 
  -8   0   6      497.30      490.75      8.17 o 
  -7   0   6       17.41       15.65      1.72 o 
  -6   0   6     1045.00      999.19     11.91 o 
  -5   0   6     1031.05      966.84     10.00 o 
  -4   0   6      881.04      981.78     13.08 o 
  -3   0   6      850.62      796.07     10.99 o 
  -2   0   6     4453.90     4543.50     42.74 o 
  -1   0   6        4.67        5.19      0.44 o 
   0   0   6     4703.47     4666.54     43.97 o 
   1   0   6     1690.19     1807.31     22.78 o 
   2   0   6      110.33      126.26      2.11 o 
   3   0   6     1347.84     1343.95     15.44 o 
   4   0   6      556.39      558.05      6.30 o 
   5   0   6      281.74      278.30      4.16 o 
   6   0   6      112.04      111.95      2.50 o 
   7   0   6     1134.37     1121.30     24.57 o 
   8   0   6      492.03      498.83     10.17 o 
   9   0   6        1.83        3.17      1.66 o 
  -9   1   6      108.70      106.81      3.38 o 
  -8   1   6      434.03      432.23      7.42 o 
  -7   1   6       57.06       55.41      2.22 o 
  -6   1   6      411.18      419.69      6.81 o 
  -5   1   6      397.98      403.84      4.72 o 
  -4   1   6      732.81      744.00      8.62 o 
  -3   1   6      959.33      998.83     12.19 o 
  -2   1   6      745.10      779.50      8.12 o 
  -1   1   6     1498.03     1517.93     14.85 o 
   0   1   6       51.34       59.81      1.00 o 
   1   1   6     5325.37     5720.22     61.63 o 
   2   1   6     1993.97     1944.62     33.25 o 
   3   1   6      241.82      246.93      5.24 o 
   4   1   6     1188.97     1174.33     14.02 o 
   5   1   6      808.33      808.68     10.03 o 
   6   1   6      213.03      203.67      4.21 o 
   7   1   6      826.68      826.22     12.12 o 
   8   1   6      278.76      310.17      7.30 o 
   9   1   6       73.98       82.66      3.84 o 
  -9   2   6       34.43       35.74      2.15 o 
  -8   2   6       70.71       67.39      3.56 o 
  -7   2   6      260.66      261.65      5.50 o 
  -6   2   6      167.35      180.50      3.78 o 
  -5   2   6      398.70      388.47      5.55 o 
  -4   2   6      698.46      666.24      6.62 o 
  -3   2   6      652.35      684.97      6.68 o 
  -2   2   6      329.00      339.53      5.02 o 
  -1   2   6      225.45      220.67      2.68 o 
   0   2   6      532.02      564.64      5.39 o 
   1   2   6     1734.61     1790.63     25.76 o 
   2   2   6      441.27      440.65      5.07 o 
   3   2   6     1314.80     1303.08     17.84 o 
   4   2   6      211.17      198.42      3.18 o 
   5   2   6      354.79      358.57      8.92 o 
   6   2   6      206.48      216.47      3.76 o 
   7   2   6      110.26      100.27      2.98 o 
   8   2   6       92.63       92.63      3.85 o 
   9   2   6       15.51       14.91      3.08 o 
  -9   3   6      187.75      193.41      5.78 o 
  -8   3   6      297.95      292.97      5.79 o 
  -7   3   6       20.21       18.75      1.44 o 
  -6   3   6      546.91      541.64      8.39 o 
  -5   3   6      617.44      626.10      9.22 o 
  -4   3   6      664.09      645.65      6.42 o 
  -3   3   6       22.59       20.84      0.66 o 
  -2   3   6       39.25       44.37      0.89 o 
  -1   3   6      703.05      719.16      9.68 o 
   0   3   6      728.80      720.52      8.46 o 
   1   3   6      100.05       96.03      1.53 o 
   2   3   6      616.31      607.99      6.76 o 
   3   3   6      764.05      718.42     10.46 o 
   4   3   6     1202.87     1191.00     20.44 o 
   5   3   6      658.73      652.14     15.52 o 
   6   3   6       76.90       75.71      2.45 o 
   7   3   6      503.00      508.11      8.52 o 
   8   3   6       98.47      103.47      7.62 o 
  -8   4   6       53.40       52.18      5.88 o 
  -7   4   6        9.19        4.04      2.12 o 
  -6   4   6      853.07      833.66     12.10 o 
  -5   4   6      750.73      759.44      9.55 o 
  -4   4   6      182.39      175.02      2.22 o 
  -3   4   6     1898.87     1911.27     19.29 o 
  -2   4   6     1411.72     1401.83     18.14 o 
  -1   4   6       51.72       45.13      1.57 o 
   0   4   6     1874.45     1879.39     23.87 o 
   1   4   6      321.31      313.61      6.11 o 
   2   4   6      217.71      224.07      5.16 o 
   3   4   6      664.31      699.50      8.79 o 
   4   4   6     2162.51     2058.46     27.79 o 
   5   4   6      172.99      175.50      3.75 o 
   6   4   6       93.16       91.59      2.68 o 
   7   4   6      556.46      560.51     10.16 o 
   8   4   6      170.63      184.29      7.61 o 
  -8   5   6       53.02       51.99      4.55 o 
  -7   5   6       16.83       18.45      2.62 o 
  -6   5   6       94.65       90.78      7.85 o 
  -5   5   6       39.85       35.08      1.73 o 
  -4   5   6      169.33      164.84      2.46 o 
  -3   5   6      246.49      252.06      6.94 o 
  -2   5   6      894.44      871.33     15.07 o 
  -1   5   6     1208.45     1219.54     15.63 o 
   0   5   6      275.56      268.24      7.29 o 
   1   5   6      951.10     1002.53     16.72 o 
   2   5   6      574.25      545.59      6.79 o 
   3   5   6      207.88      207.48      3.75 o 
   4   5   6     2446.10     2446.44     33.09 o 
   5   5   6      577.84      562.21      8.80 o 
   6   5   6      196.81      194.90      5.22 o 
   7   5   6      894.33      912.81     17.40 o 
  -8   6   6      134.83      134.62      4.60 o 
  -7   6   6      141.99      140.14      4.41 o 
  -6   6   6       25.79       30.14      1.66 o 
  -5   6   6      105.23      116.58      2.84 o 
  -4   6   6       69.34       75.93      2.32 o 
  -3   6   6      117.72      105.43      3.28 o 
  -2   6   6      621.40      624.99     11.33 o 
  -1   6   6      165.90      170.05      5.88 o 
   0   6   6       16.01       19.12      1.16 o 
   1   6   6      588.19      587.70     10.62 o 
   2   6   6      384.01      397.98      5.14 o 
   3   6   6      206.39      203.40      3.24 o 
   4   6   6      520.32      502.08      9.74 o 
   5   6   6      579.88      589.23     14.50 o 
   6   6   6        4.99        5.90      2.01 o 
   7   6   6       27.28       26.04      2.17 o 
  -7   7   6      126.87      134.88      5.73 o 
  -6   7   6       66.42       68.82      2.79 o 
  -5   7   6      245.94      259.64      4.83 o 
  -4   7   6       54.61       54.82      1.29 o 
  -3   7   6      241.09      242.23      7.39 o 
  -2   7   6      319.38      310.47      6.68 o 
  -1   7   6      360.50      359.95      7.36 o 
   0   7   6      180.37      163.49      3.45 o 
   1   7   6       57.46       51.21      3.17 o 
   2   7   6      313.03      303.64      4.63 o 
   3   7   6      116.62      114.39      2.45 o 
   4   7   6      619.54      605.63     14.52 o 
   5   7   6       28.06       27.76      1.85 o 
   6   7   6      131.88      130.78      4.19 o 
   7   7   6      246.08      252.93      6.56 o 
  -7   8   6       53.58       58.62      3.76 o 
  -6   8   6      671.78      685.29     16.93 o 
  -5   8   6      343.79      341.90     19.78 o 
  -4   8   6       22.30       25.70      2.69 o 
  -3   8   6     1131.72     1142.63     29.28 o 
  -2   8   6      972.17      995.55     25.46 o 
  -1   8   6      508.93      518.24     14.33 o 
   0   8   6      147.61      152.69      6.09 o 
   1   8   6      403.03      405.10     11.91 o 
   2   8   6      368.37      372.85      5.63 o 
   3   8   6       13.19       10.23      1.15 o 
   4   8   6      181.84      170.75      4.54 o 
   5   8   6       72.26       72.93      6.33 o 
   6   8   6      114.78      131.64      4.24 o 
  -6   9   6      150.33      154.81      4.44 o 
  -5   9   6      307.21      303.55      6.69 o 
  -4   9   6      307.00      290.77     10.20 o 
  -3   9   6       16.49       12.97      2.28 o 
  -2   9   6      586.23      598.37     16.60 o 
  -1   9   6      131.86      130.69      5.48 o 
   0   9   6      282.32      291.34      9.10 o 
   1   9   6      527.43      513.68     14.32 o 
   2   9   6      472.32      455.86      6.86 o 
   3   9   6      292.49      304.38      6.54 o 
   4   9   6      223.34      225.00      7.46 o 
   5   9   6      390.22      370.05      8.33 o 
   6   9   6       51.49       49.55      2.84 o 
  -5  10   6      237.61      254.36      5.90 o 
  -4  10   6       70.23       72.91      4.70 o 
  -3  10   6        5.54        8.92      2.18 o 
  -2  10   6      142.86      143.49      6.29 o 
  -1  10   6       72.33       68.79      4.16 o 
   0  10   6      111.65      107.94      5.25 o 
   1  10   6      235.03      227.43      8.18 o 
   2  10   6      573.45      586.39      8.77 o 
   3  10   6      141.60      136.13      3.85 o 
   4  10   6       85.04       80.35      3.14 o 
   5  10   6      188.95      204.98      5.60 o 
  -3  11   6      149.13      154.57      6.91 o 
  -2  11   6       36.44       34.81      3.32 o 
  -1  11   6      149.30      160.53      6.74 o 
   0  11   6      106.18      105.24      5.28 o 
   1  11   6       30.80       25.89      2.89 o 
   2  11   6       66.58       66.19      2.42 o 
   3  11   6      132.66      141.56      4.94 o 
  -1  12   6       68.02       68.43      4.65 o 
   0  12   6      155.18      155.36      6.99 o 
  -3 -11   7       44.46       43.16      2.31 o 
  -2 -11   7       33.17       33.99      1.79 o 
  -1 -11   7       76.79       74.40      2.35 o 
   0 -11   7       46.20       49.32      1.34 o 
   1 -11   7      226.52      229.84      4.16 o 
   2 -11   7      237.95      229.97      3.71 o 
   3 -11   7       79.28       84.16      2.06 o 
  -4 -10   7      351.43      354.39      6.35 o 
  -3 -10   7      305.81      315.69      4.27 o 
  -2 -10   7      569.68      558.16      7.77 o 
  -1 -10   7      425.38      426.46      6.25 o 
   0 -10   7      261.56      258.06      3.52 o 
   1 -10   7      351.21      356.48      5.42 o 
   2 -10   7       92.77       90.52      2.00 o 
   3 -10   7      131.51      134.61      2.45 o 
   4 -10   7        6.40        9.00      1.16 o 
  -5  -9   7       95.83      106.79      3.27 o 
  -4  -9   7      265.15      276.87      4.33 o 
  -3  -9   7       10.29        9.79      0.78 o 
  -2  -9   7        0.63        0.91      0.85 o 
  -1  -9   7      504.38      484.84      6.79 o 
   0  -9   7        8.20       11.57      1.23 o 
   1  -9   7       66.83       67.00      2.61 o 
   2  -9   7       19.28       20.11      1.03 o 
   3  -9   7      107.17      108.60      3.17 o 
   4  -9   7      222.35      228.86      3.66 o 
   5  -9   7      487.12      506.84      5.62 o 
  -6  -8   7       28.54       29.03      2.86 o 
  -5  -8   7       26.30       25.53      1.70 o 
  -4  -8   7      219.87      227.15      3.73 o 
  -3  -8   7       42.42       40.11      1.60 o 
  -2  -8   7        8.89        9.88      1.01 o 
  -1  -8   7      317.60      320.94      5.26 o 
   0  -8   7      187.62      192.44      2.74 o 
   1  -8   7      156.12      145.42      2.19 o 
   2  -8   7      104.68      103.82      1.93 o 
   3  -8   7       33.20       34.75      1.21 o 
   4  -8   7        2.66        4.57      0.95 o 
   5  -8   7      264.50      286.19      3.67 o 
   6  -8   7      240.74      254.28      3.50 o 
  -7  -7   7      284.95      282.32      9.29 o 
  -6  -7   7       17.48       21.30      1.81 o 
  -5  -7   7      172.25      161.91      3.49 o 
  -4  -7   7      733.35      717.21     10.16 o 
  -3  -7   7        4.78        6.26      0.75 o 
  -2  -7   7      513.44      496.60      6.27 o 
  -1  -7   7      176.07      174.30      2.48 o 
   0  -7   7      648.19      629.88      6.08 o 
   1  -7   7      112.55      112.08      1.87 o 
   2  -7   7     1240.88     1194.79     11.26 o 
   3  -7   7      754.02      729.39      6.09 o 
   4  -7   7      202.61      208.01      2.83 o 
   5  -7   7      156.92      146.63      2.38 o 
   6  -7   7      196.35      184.93      2.87 o 
   7  -7   7        6.66        6.75      1.05 o 
  -7  -6   7      224.90      224.11      4.12 o 
  -6  -6   7       15.53       12.35      1.35 o 
  -5  -6   7      812.80      778.74     10.87 o 
  -4  -6   7      941.13      946.84     12.76 o 
  -3  -6   7       82.24       84.05      1.90 o 
  -2  -6   7      614.99      583.06      7.11 o 
  -1  -6   7     1940.99     1938.59     20.93 o 
   0  -6   7      140.10      138.99      1.75 o 
   1  -6   7      553.14      534.45      5.39 o 
   2  -6   7     1094.64     1057.13      9.94 o 
   3  -6   7       80.02       79.46      1.40 o 
   4  -6   7      335.37      310.47      3.71 o 
   5  -6   7      343.02      320.34      3.89 o 
   6  -6   7      478.08      488.17      5.45 o 
   7  -6   7       86.90       86.25      2.21 o 
  -8  -5   7       16.43       16.89      1.50 o 
  -7  -5   7      241.47      247.90      4.62 o 
  -6  -5   7       78.31       85.76      2.29 o 
  -5  -5   7       33.59       35.75      1.24 o 
  -4  -5   7      415.49      412.50      6.31 o 
  -3  -5   7      160.55      157.89      3.48 o 
  -2  -5   7        1.85        2.30      0.54 o 
  -1  -5   7      103.19      109.30      2.12 o 
   0  -5   7      126.93      129.74      1.64 o 
   1  -5   7      408.15      402.99      4.08 o 
   2  -5   7      994.49     1000.45      7.89 o 
   3  -5   7      716.26      711.61      6.30 o 
   4  -5   7      248.21      238.23      3.35 o 
   5  -5   7      625.87      614.80      6.30 o 
   6  -5   7      273.21      265.45      3.48 o 
   7  -5   7       25.91       27.53      1.35 o 
   8  -5   7       99.04      108.81      2.98 o 
  -8  -4   7      626.10      625.78      9.49 o 
  -7  -4   7      468.03      461.08      7.38 o 
  -6  -4   7       10.20       14.66      1.18 o 
  -5  -4   7      102.85      110.41      1.86 o 
  -4  -4   7      438.53      430.28      4.06 o 
  -3  -4   7      150.16      161.68      1.97 o 
  -2  -4   7       46.39       45.82      1.16 o 
  -1  -4   7     1075.77     1060.42     10.82 o 
   0  -4   7      564.54      570.86      5.62 o 
   1  -4   7       38.25       45.60      0.94 o 
   2  -4   7      763.29      745.60      5.72 o 
   3  -4   7      572.20      543.63      5.03 o 
   4  -4   7      326.66      336.29      3.82 o 
   5  -4   7      233.95      215.48      2.90 o 
   6  -4   7      146.20      143.43      2.51 o 
   7  -4   7       38.17       38.72      1.64 o 
   8  -4   7       18.84       21.71      1.76 o 
  -8  -3   7      196.11      196.39      4.32 o 
  -7  -3   7      629.45      623.38      9.31 o 
  -6  -3   7      176.05      182.24      2.89 o 
  -5  -3   7      336.68      329.55      4.14 o 
  -4  -3   7      128.52      122.74      2.02 o 
  -3  -3   7      540.46      515.71      5.04 o 
  -2  -3   7      197.05      201.38      2.29 o 
  -1  -3   7       13.68       18.18      0.59 o 
   0  -3   7     3396.94     3449.54     25.86 o 
   1  -3   7      395.57      383.31      3.22 o 
   2  -3   7     1220.62     1227.81      9.60 o 
   3  -3   7      397.84      391.62      3.93 o 
   4  -3   7      506.57      496.59      5.17 o 
   5  -3   7      332.26      335.11      4.20 o 
   6  -3   7      459.54      452.17      7.35 o 
   7  -3   7       98.64       98.44      2.47 o 
   8  -3   7      209.76      204.40      3.87 o 
  -8  -2   7        0.30        2.04      1.11 o 
  -7  -2   7      501.07      477.15      6.67 o 
  -6  -2   7      185.23      174.58      2.78 o 
  -5  -2   7      967.52      942.05     11.08 o 
  -4  -2   7     1100.40     1108.12     11.23 o 
  -3  -2   7      801.89      822.95      8.45 o 
  -2  -2   7     2800.51     2744.13     23.93 o 
  -1  -2   7      925.32      930.86      9.36 o 
   0  -2   7       92.94      101.10      1.49 o 
   1  -2   7     2134.55     2204.89     16.52 o 
   2  -2   7      229.08      208.30      2.24 o 
   3  -2   7     1030.85     1028.02      9.52 o 
   4  -2   7      205.72      206.38      2.59 o 
   5  -2   7      493.48      484.11      5.85 o 
   6  -2   7      102.76      104.28      3.00 o 
   7  -2   7      128.42      127.93      2.86 o 
   8  -2   7      173.98      184.63      4.18 o 
  -9  -1   7       15.92       21.64      2.22 o 
  -8  -1   7      349.48      343.42      6.35 o 
  -7  -1   7      618.08      601.74      9.35 o 
  -6  -1   7      414.09      414.43      5.83 o 
  -5  -1   7      718.27      725.01      8.98 o 
  -4  -1   7      809.07      846.41      8.89 o 
  -3  -1   7      806.85      796.75      8.25 o 
  -2  -1   7      244.72      231.96      2.51 o 
  -1  -1   7      250.80      275.07      3.28 o 
   0  -1   7      640.86      592.16      6.74 o 
   1  -1   7      703.08      705.97      6.65 o 
   2  -1   7     1895.66     1933.29     18.95 o 
   3  -1   7     2035.98     2023.33     22.33 o 
   4  -1   7      375.67      367.99      5.11 o 
   5  -1   7     1810.21     1746.84     19.61 o 
   6  -1   7      505.56      517.73      8.15 o 
   7  -1   7      298.63      302.28      7.06 o 
   8  -1   7      532.63      548.59     11.00 o 
  -9   0   7       17.49       15.49      1.65 o 
  -8   0   7      103.35      102.90      3.12 o 
  -7   0   7      460.41      449.75      7.43 o 
  -6   0   7       11.38        9.02      1.89 o 
  -5   0   7        4.17        2.08      0.59 o 
  -4   0   7       75.78       83.72      1.61 o 
  -3   0   7      234.91      217.37      2.84 o 
  -2   0   7      443.81      446.40      4.81 o 
  -1   0   7      287.63      307.71      3.58 o 
   0   0   7     1623.62     1834.56     19.70 o 
   1   0   7      385.33      381.85      4.25 o 
   2   0   7       54.40       62.37      2.12 o 
   3   0   7      875.58      847.12     11.59 o 
   4   0   7      556.80      532.77      7.68 o 
   5   0   7        1.83        2.72      0.89 o 
   6   0   7        4.75        8.88      1.14 o 
   7   0   7      102.50      109.62      3.87 o 
   8   0   7        8.52        9.31      1.77 o 
  -9   1   7       17.75       21.49      1.83 o 
  -8   1   7      352.06      347.62      6.74 o 
  -7   1   7      624.69      616.74      9.46 o 
  -6   1   7      434.48      419.12      6.78 o 
  -5   1   7      727.27      734.98      8.80 o 
  -4   1   7      819.71      860.72      9.97 o 
  -3   1   7      804.87      798.75      9.30 o 
  -2   1   7      246.35      225.69      3.22 o 
  -1   1   7      248.26      277.68      3.32 o 
   0   1   7      668.07      621.98      6.38 o 
   1   1   7      713.54      703.69      8.40 o 
   2   1   7     1933.49     1940.23     44.84 o 
   3   1   7     2048.58     2062.11     26.17 o 
   4   1   7      386.19      387.07      6.15 o 
   5   1   7     1768.08     1711.31     22.84 o 
   6   1   7      492.09      500.16      9.99 o 
   7   1   7      310.39      316.77      5.92 o 
   8   1   7      538.85      544.12     24.18 o 
  -8   2   7        0.54        0.29      1.07 o 
  -7   2   7      493.37      474.26      7.82 o 
  -6   2   7      183.80      174.58      3.78 o 
  -5   2   7      975.51      954.57     11.10 o 
  -4   2   7     1088.25     1084.03     11.32 o 
  -3   2   7      798.34      810.56      7.91 o 
  -2   2   7     2832.72     2773.77     27.70 o 
  -1   2   7      903.93      923.80      9.73 o 
   0   2   7      104.76      113.24      1.69 o 
   1   2   7     2106.05     2152.40     22.01 o 
   2   2   7      219.23      199.90      3.10 o 
   3   2   7     1044.94     1018.13     14.28 o 
   4   2   7      206.58      203.35      3.90 o 
   5   2   7      498.65      505.46      6.77 o 
   6   2   7      107.20      108.82      2.96 o 
   7   2   7      128.22      131.47     10.03 o 
   8   2   7      170.16      165.72      7.28 o 
  -8   3   7      196.81      203.88      4.63 o 
  -7   3   7      637.43      627.69     11.13 o 
  -6   3   7      178.98      194.24      3.98 o 
  -5   3   7      335.07      326.81      5.57 o 
  -4   3   7      126.45      121.83      2.06 o 
  -3   3   7      522.89      503.66      5.69 o 
  -2   3   7      190.74      199.10      2.63 o 
  -1   3   7       13.65       18.79      0.62 o 
   0   3   7     3371.41     3476.67     31.16 o 
   1   3   7      399.71      400.05      5.86 o 
   2   3   7     1231.68     1215.24     25.32 o 
   3   3   7      437.47      430.63      6.44 o 
   4   3   7      497.17      495.40      7.74 o 
   5   3   7      321.53      334.79      5.86 o 
   6   3   7      464.10      460.75     11.14 o 
   7   3   7       97.42       96.94      4.31 o 
   8   3   7      209.62      203.60      8.17 o 
  -8   4   7      626.86      619.35     13.33 o 
  -7   4   7      482.98      486.81      9.81 o 
  -6   4   7       11.01       10.94      1.61 o 
  -5   4   7      109.96      111.11      4.70 o 
  -4   4   7      452.65      448.02      4.69 o 
  -3   4   7      151.27      162.07      2.08 o 
  -2   4   7       48.08       46.67      2.70 o 
  -1   4   7     1074.67     1085.43     14.36 o 
   0   4   7      548.21      566.19      7.04 o 
   1   4   7       41.73       48.65      1.02 o 
   2   4   7      749.84      731.99      8.07 o 
   3   4   7      567.47      540.64      7.11 o 
   4   4   7      330.68      347.59      7.31 o 
   5   4   7      243.64      230.15      4.48 o 
   6   4   7      146.26      135.67      4.78 o 
   7   4   7       36.44       39.40      2.51 o 
   8   4   7       18.88       19.03      2.80 o 
  -8   5   7       17.86       16.26      1.96 o 
  -7   5   7      241.94      256.82      9.31 o 
  -6   5   7       81.76       85.35      3.15 o 
  -5   5   7       34.20       34.41      1.60 o 
  -4   5   7      408.46      415.81      5.05 o 
  -3   5   7      161.58      149.49      3.56 o 
  -2   5   7        2.73        3.37      1.13 o 
  -1   5   7      105.71      116.86      2.65 o 
   0   5   7      145.63      153.73      2.21 o 
   1   5   7      396.12      399.80      7.80 o 
   2   5   7      990.02      987.60     17.84 o 
   3   5   7      692.64      686.46     10.32 o 
   4   5   7      261.70      254.14      6.67 o 
   5   5   7      622.55      594.11      9.47 o 
   6   5   7      273.46      269.14      6.56 o 
   7   5   7       23.86       23.72      2.10 o 
   8   5   7      103.15      112.72      6.00 o 
  -7   6   7      219.32      211.24      8.91 o 
  -6   6   7       14.00       14.15      1.57 o 
  -5   6   7      809.51      775.65     11.64 o 
  -4   6   7      950.04      951.42     11.65 o 
  -3   6   7       82.58       90.12      4.59 o 
  -2   6   7      620.59      593.78     10.99 o 
  -1   6   7     1961.77     1936.94     31.55 o 
   0   6   7      156.84      159.62      3.28 o 
   1   6   7      548.96      554.08     10.22 o 
   2   6   7     1097.03     1071.30     12.78 o 
   3   6   7       70.74       66.37      2.38 o 
   4   6   7      336.11      324.49      7.28 o 
   5   6   7      333.78      325.72      8.55 o 
   6   6   7      489.46      481.03     14.03 o 
   7   6   7       87.85       88.68      7.70 o 
  -7   7   7      285.03      282.90      9.44 o 
  -6   7   7       17.15       19.55      2.07 o 
  -5   7   7      168.08      160.84      3.57 o 
  -4   7   7      733.10      733.76     12.20 o 
  -3   7   7        4.76        5.15      1.31 o 
  -2   7   7      504.99      501.35     13.15 o 
  -1   7   7      169.05      162.12      5.65 o 
   0   7   7      649.95      627.72      9.38 o 
   1   7   7      106.98      104.09      4.78 o 
   2   7   7     1254.93     1226.04     17.16 o 
   3   7   7      747.71      733.16     13.48 o 
   4   7   7      206.55      207.04      6.33 o 
   5   7   7      142.93      143.23      4.30 o 
   6   7   7      207.48      195.98      8.37 o 
   7   7   7        5.53        4.40      1.52 o 
  -6   8   7       28.55       28.21      2.41 o 
  -5   8   7       24.19       23.68      1.82 o 
  -4   8   7      218.81      225.51      8.43 o 
  -3   8   7       44.67       48.07      3.62 o 
  -2   8   7       10.39       11.65      2.18 o 
  -1   8   7      304.57      313.12     10.21 o 
   0   8   7      184.46      194.16      7.13 o 
   1   8   7      158.53      150.29      5.99 o 
   2   8   7       94.78       89.41      1.97 o 
   3   8   7       33.96       35.13      2.56 o 
   4   8   7        2.27        4.59      1.16 o 
   5   8   7      256.77      274.23      9.51 o 
   6   8   7      234.04      233.95      6.76 o 
  -5   9   7       96.71      102.56      3.19 o 
  -4   9   7      272.36      285.36     10.03 o 
  -3   9   7       11.92       10.06      2.21 o 
  -2   9   7        0.41        2.21      1.68 o 
  -1   9   7      512.73      512.53     14.56 o 
   0   9   7        6.59       12.14      2.14 o 
   1   9   7       69.80       66.48      4.05 o 
   2   9   7       20.79       19.57      1.11 o 
   3   9   7      105.85      105.00      3.24 o 
   4   9   7      227.25      241.81      5.82 o 
   5   9   7      489.93      508.87     10.66 o 
  -4  10   7      353.24      352.12     12.07 o 
  -3  10   7      319.16      342.10     11.23 o 
  -2  10   7      567.01      556.96     16.36 o 
  -1  10   7      422.53      420.30     13.17 o 
   0  10   7      244.96      241.49      8.91 o 
   1  10   7      355.70      352.71     11.40 o 
   2  10   7       93.28       93.43      2.12 o 
   3  10   7      126.58      130.01      5.97 o 
   4  10   7        6.46       10.54      2.55 o 
  -3  11   7       42.01       47.99      3.98 o 
  -2  11   7       33.59       42.28      3.69 o 
  -1  11   7       72.09       73.01      4.67 o 
   0  11   7       48.40       50.44      3.94 o 
   1  11   7      224.52      225.23      8.64 o 
   2  11   7      236.01      232.17      5.35 o 
   3  11   7       75.09       84.51      5.70 o 
  -2 -11   8        9.15        8.36      1.30 o 
  -1 -11   8       50.19       55.54      2.17 o 
   0 -11   8      141.37      148.40      3.37 o 
   1 -11   8       24.34       23.27      1.49 o 
   2 -11   8       37.65       39.32      1.60 o 
  -4 -10   8      342.13      349.37      5.49 o 
  -3 -10   8       89.09       90.26      1.94 o 
  -2 -10   8      157.09      154.13      3.38 o 
  -1 -10   8       13.43       14.05      1.28 o 
   0 -10   8      517.09      513.59      6.05 o 
   1 -10   8       28.88       30.06      2.48 o 
   2 -10   8       96.66       95.01      2.08 o 
   3 -10   8      483.52      470.48      6.18 o 
   4 -10   8      144.18      152.51      3.02 o 
  -5  -9   8      262.54      262.15      5.81 o 
  -4  -9   8      313.40      308.87      5.51 o 
  -3  -9   8       11.14        9.18      0.81 o 
  -2  -9   8       66.11       65.30      2.19 o 
  -1  -9   8       89.31       88.35      2.42 o 
   0  -9   8       61.49       60.31      1.45 o 
   1  -9   8       63.92       66.34      2.04 o 
   2  -9   8       74.03       73.59      1.77 o 
   3  -9   8      146.22      140.07      2.45 o 
   4  -9   8      200.25      205.96      3.50 o 
   5  -9   8      309.56      309.01      3.89 o 
  -6  -8   8      134.96      148.17      4.35 o 
  -5  -8   8       30.64       30.20      1.79 o 
  -4  -8   8      271.20      261.13      4.74 o 
  -3  -8   8      354.28      347.98      4.96 o 
  -2  -8   8      289.97      301.96      3.94 o 
  -1  -8   8      777.57      776.49      8.37 o 
   0  -8   8      711.19      692.26      7.53 o 
   1  -8   8      142.44      154.18      2.70 o 
   2  -8   8      531.24      514.32      5.66 o 
   3  -8   8      266.12      264.07      3.46 o 
   4  -8   8      202.57      216.32      2.92 o 
   5  -8   8       70.09       73.49      1.75 o 
   6  -8   8       15.09       12.25      1.02 o 
  -6  -7   8      232.36      226.99     12.83 o 
  -5  -7   8      199.98      206.72      4.77 o 
  -4  -7   8       41.91       42.84      1.73 o 
  -3  -7   8      284.23      276.53      4.19 o 
  -2  -7   8     1121.40     1097.09     12.62 o 
  -1  -7   8      537.07      542.49      6.11 o 
   0  -7   8      738.91      726.92      7.02 o 
   1  -7   8      748.79      718.88      7.98 o 
   2  -7   8       37.15       37.77      1.19 o 
   3  -7   8      212.51      215.08      2.77 o 
   4  -7   8      331.81      329.77      3.95 o 
   5  -7   8      164.75      165.13      2.61 o 
   6  -7   8       32.12       28.94      1.26 o 
  -7  -6   8      484.15      467.24      7.16 o 
  -6  -6   8      264.33      257.80      6.08 o 
  -5  -6   8      132.59      132.65      3.14 o 
  -4  -6   8      183.52      186.61      4.46 o 
  -3  -6   8      414.84      411.93      6.26 o 
  -2  -6   8       87.99       90.30      1.93 o 
  -1  -6   8      593.51      584.52      7.18 o 
   0  -6   8     1292.31     1282.03     10.79 o 
   1  -6   8       71.19       70.64      1.65 o 
   2  -6   8       45.12       45.69      1.25 o 
   3  -6   8      787.26      762.33      7.47 o 
   4  -6   8      333.60      323.72      3.85 o 
   5  -6   8      189.57      195.88      2.84 o 
   6  -6   8      321.19      315.62      4.04 o 
   7  -6   8      112.25      114.13      2.85 o 
  -7  -5   8       95.67       97.24      2.68 o 
  -6  -5   8      717.03      712.08      8.73 o 
  -5  -5   8      141.61      152.37      3.21 o 
  -4  -5   8      995.75      961.84     12.87 o 
  -3  -5   8      114.46      110.36      6.93 o 
  -2  -5   8      364.40      346.06      4.68 o 
  -1  -5   8      236.24      230.37      3.10 o 
   0  -5   8       41.46       40.43      0.94 o 
   1  -5   8     1452.86     1475.50     12.26 o 
   2  -5   8      340.50      340.37      3.17 o 
   3  -5   8       77.31       74.90      1.49 o 
   4  -5   8      239.41      244.40      3.14 o 
   5  -5   8      169.02      174.80      3.52 o 
   6  -5   8      479.73      480.57      6.01 o 
   7  -5   8      161.97      162.46      3.06 o 
  -8  -4   8      135.49      144.64      3.65 o 
  -7  -4   8       92.56       93.46      2.74 o 
  -6  -4   8      581.06      566.71      7.26 o 
  -5  -4   8       18.30       21.11      1.07 o 
  -4  -4   8      315.16      314.24      3.81 o 
  -3  -4   8      633.50      604.72      5.83 o 
  -2  -4   8        7.25        6.72      0.39 o 
  -1  -4   8     1512.22     1484.72     13.49 o 
   0  -4   8      949.96      936.16      7.52 o 
   1  -4   8      339.89      332.37      2.73 o 
   2  -4   8     1555.27     1585.32     11.66 o 
   3  -4   8      912.86      906.17      8.64 o 
   4  -4   8      183.20      185.80      2.60 o 
   5  -4   8       21.31       22.61      0.97 o 
   6  -4   8       75.68       76.77      1.99 o 
   7  -4   8      163.72      161.37      3.34 o 
   8  -4   8       68.69       66.53      2.28 o 
  -8  -3   8      215.56      227.33      4.79 o 
  -7  -3   8       60.64       60.55      3.38 o 
  -6  -3   8      170.27      158.99      3.37 o 
  -5  -3   8      980.89      936.06     11.50 o 
  -4  -3   8      395.21      376.66      4.56 o 
  -3  -3   8      220.36      221.03      2.38 o 
  -2  -3   8     1019.32      998.17      9.26 o 
  -1  -3   8      503.49      497.30      4.87 o 
   0  -3   8     1294.55     1298.52     10.17 o 
   1  -3   8     1257.84     1221.76      9.03 o 
   2  -3   8      474.60      465.76      4.16 o 
   3  -3   8      555.55      541.28      5.09 o 
   4  -3   8     1945.26     1871.99     15.68 o 
   5  -3   8      280.54      282.57      4.34 o 
   6  -3   8      552.32      543.59      7.30 o 
   7  -3   8      162.64      163.66      4.06 o 
   8  -3   8      239.34      255.35      5.22 o 
  -8  -2   8       49.33       44.57      2.57 o 
  -7  -2   8      396.80      391.04      5.76 o 
  -6  -2   8       12.97       13.41      1.15 o 
  -5  -2   8      133.47      116.46      2.56 o 
  -4  -2   8      417.11      408.95      4.80 o 
  -3  -2   8      199.49      198.84      3.01 o 
  -2  -2   8      402.54      390.54      4.21 o 
  -1  -2   8       10.99       13.08      0.67 o 
   0  -2   8      207.64      227.86      2.64 o 
   1  -2   8      148.27      152.30      1.82 o 
   2  -2   8      164.64      150.34      1.76 o 
   3  -2   8      966.14      975.85     10.28 o 
   4  -2   8      316.15      306.73      4.05 o 
   5  -2   8      502.25      468.68      6.33 o 
   6  -2   8       88.04       90.10      2.35 o 
   7  -2   8      127.84      127.07      3.34 o 
   8  -2   8       13.86       15.33      1.55 o 
  -8  -1   8       18.28       19.90      1.64 o 
  -7  -1   8      138.20      133.53      3.38 o 
  -6  -1   8      694.50      692.42      7.71 o 
  -5  -1   8       85.65       81.76      1.93 o 
  -4  -1   8      288.76      309.48      3.87 o 
  -3  -1   8      401.49      423.80      4.27 o 
  -2  -1   8      420.26      421.39      4.83 o 
  -1  -1   8      293.81      294.39      3.56 o 
   0  -1   8      448.60      455.55      4.60 o 
   1  -1   8     2177.92     2199.53     19.40 o 
   2  -1   8      747.45      734.97      7.62 o 
   3  -1   8      677.42      662.48      7.28 o 
   4  -1   8     1171.78     1136.91     13.17 o 
   5  -1   8      691.64      674.34      9.95 o 
   6  -1   8      386.43      386.29     11.24 o 
   7  -1   8      129.30      134.12      4.33 o 
   8  -1   8       80.13       85.83      3.80 o 
  -8   0   8       10.07        9.63      1.37 o 
  -7   0   8       27.76       21.41      1.59 o 
  -6   0   8     1082.98     1114.56     13.07 o 
  -5   0   8       84.65       68.30      1.76 o 
  -4   0   8      414.41      409.53      4.83 o 
  -3   0   8     1161.59     1140.31     11.57 o 
  -2   0   8      269.83      269.43      2.97 o 
  -1   0   8      700.20      704.21      7.38 o 
   0   0   8      866.86      898.48      9.13 o 
   1   0   8      151.85      130.55      1.82 o 
   2   0   8      117.03      111.32      2.12 o 
   3   0   8     1666.15     1632.07     25.24 o 
   4   0   8      721.43      735.11     10.52 o 
   5   0   8      604.01      579.34      8.83 o 
   6   0   8      295.59      285.90      5.38 o 
   7   0   8       64.79       65.65      3.11 o 
   8   0   8      207.05      203.25      5.82 o 
  -8   1   8       18.24       18.71      2.14 o 
  -7   1   8      135.08      129.12      3.40 o 
  -6   1   8      678.03      676.39     11.26 o 
  -5   1   8       78.20       79.72      1.92 o 
  -4   1   8      283.66      301.59      4.29 o 
  -3   1   8      386.73      404.26      5.33 o 
  -2   1   8      438.42      441.02      5.49 o 
  -1   1   8      293.06      301.14      3.33 o 
   0   1   8      459.35      472.50      6.99 o 
   1   1   8     2204.90     2242.17     28.29 o 
   2   1   8      724.16      704.24      7.76 o 
   3   1   8      681.94      669.46      8.33 o 
   4   1   8     1179.07     1117.56     15.34 o 
   5   1   8      700.58      660.25     10.65 o 
   6   1   8      381.21      377.74     11.29 o 
   7   1   8      127.91      134.03      3.59 o 
   8   1   8       87.11       96.97      3.99 o 
  -8   2   8       49.10       49.93      2.49 o 
  -7   2   8      391.78      374.02      6.76 o 
  -6   2   8       11.04       11.31      1.23 o 
  -5   2   8      134.42      116.34      2.39 o 
  -4   2   8      406.25      401.39      5.35 o 
  -3   2   8      195.41      196.06      2.48 o 
  -2   2   8      395.94      382.14      5.32 o 
  -1   2   8       11.61       12.60      0.62 o 
   0   2   8      203.35      227.39      3.63 o 
   1   2   8      140.77      142.96      2.19 o 
   2   2   8      165.69      153.14      2.61 o 
   3   2   8      954.83      952.33     11.56 o 
   4   2   8      318.85      317.89      5.42 o 
   5   2   8      508.05      483.59      9.41 o 
   6   2   8       84.03       87.56      4.73 o 
   7   2   8      129.46      122.00      4.15 o 
   8   2   8       13.64       13.85      2.93 o 
  -8   3   8      216.79      230.39      6.22 o 
  -7   3   8       59.47       57.08      2.34 o 
  -6   3   8      166.12      158.33      3.65 o 
  -5   3   8      965.53      904.30     13.01 o 
  -4   3   8      405.42      389.85      6.21 o 
  -3   3   8      209.09      217.40      2.92 o 
  -2   3   8     1027.83     1028.66      9.73 o 
  -1   3   8      491.35      494.81      5.62 o 
   0   3   8     1302.15     1327.76     14.99 o 
   1   3   8     1265.84     1217.89     12.79 o 
   2   3   8      485.12      481.41      5.56 o 
   3   3   8      536.73      527.77      8.17 o 
   4   3   8     1901.15     1880.10     30.18 o 
   5   3   8      276.57      278.31      5.24 o 
   6   3   8      568.70      556.82     21.54 o 
   7   3   8      159.73      169.30      5.01 o 
   8   3   8      237.48      254.71      9.63 o 
  -8   4   8      132.88      142.73      4.79 o 
  -7   4   8       97.98      105.03      7.20 o 
  -6   4   8      593.16      574.12      8.98 o 
  -5   4   8       19.42       21.78      2.10 o 
  -4   4   8      319.35      326.75      4.68 o 
  -3   4   8      608.98      589.84      6.63 o 
  -2   4   8        4.82        4.52      0.55 o 
  -1   4   8     1498.06     1499.84     15.35 o 
   0   4   8      962.22      961.61      9.16 o 
   1   4   8      346.18      334.88      4.08 o 
   2   4   8     1546.23     1613.60     16.56 o 
   3   4   8      944.56      944.53     13.25 o 
   4   4   8      198.03      203.58      5.19 o 
   5   4   8       21.46       21.39      1.41 o 
   6   4   8       73.20       73.73      3.19 o 
   7   4   8      163.15      165.56      7.12 o 
   8   4   8       71.75       73.78      4.13 o 
  -7   5   8       87.16       86.99      3.53 o 
  -6   5   8      724.58      739.25     19.07 o 
  -5   5   8      144.94      154.20      4.16 o 
  -4   5   8      992.88      964.15     10.57 o 
  -3   5   8      107.95      104.64      1.78 o 
  -2   5   8      351.75      336.87      5.70 o 
  -1   5   8      235.39      231.63      5.15 o 
   0   5   8       38.85       39.91      1.09 o 
   1   5   8     1441.95     1475.53     15.30 o 
   2   5   8      337.77      344.57      4.81 o 
   3   5   8       63.83       66.79      2.11 o 
   4   5   8      255.20      255.35      4.76 o 
   5   5   8      176.74      175.49      3.94 o 
   6   5   8      474.78      478.22      8.23 o 
   7   5   8      161.47      163.01      7.12 o 
  -7   6   8      476.64      476.14     14.31 o 
  -6   6   8      258.88      260.10      9.17 o 
  -5   6   8      133.55      136.14      3.83 o 
  -4   6   8      185.22      193.13      3.13 o 
  -3   6   8      407.28      407.33      8.44 o 
  -2   6   8       87.70       87.54      3.13 o 
  -1   6   8      589.53      578.63     10.85 o 
   0   6   8     1264.04     1304.72     17.49 o 
   1   6   8       75.02       73.38      2.73 o 
   2   6   8       44.42       45.96      1.67 o 
   3   6   8      771.85      762.76     11.26 o 
   4   6   8      326.64      315.35      7.05 o 
   5   6   8      191.21      195.67      5.73 o 
   6   6   8      321.37      319.21      7.59 o 
   7   6   8      104.19      106.48      5.84 o 
  -6   7   8      237.49      233.15      5.80 o 
  -5   7   8      193.18      205.20      7.09 o 
  -4   7   8       40.77       39.33      1.21 o 
  -3   7   8      287.47      289.25     15.16 o 
  -2   7   8     1140.01     1142.56     19.71 o 
  -1   7   8      530.08      539.18     10.48 o 
   0   7   8      755.32      761.91     10.97 o 
   1   7   8      763.21      744.74     13.41 o 
   2   7   8       35.81       36.00      1.27 o 
   3   7   8      212.92      212.34      5.11 o 
   4   7   8      336.62      332.30      7.30 o 
   5   7   8      169.78      169.26     12.16 o 
   6   7   8       32.14       28.33      2.24 o 
  -6   8   8      137.63      144.96      5.60 o 
  -5   8   8       31.32       31.07      2.31 o 
  -4   8   8      284.30      280.22      8.25 o 
  -3   8   8      360.99      354.62     11.46 o 
  -2   8   8      289.02      309.21     10.23 o 
  -1   8   8      783.34      763.59     20.89 o 
   0   8   8      718.33      682.56     19.06 o 
   1   8   8      136.11      142.83      6.19 o 
   2   8   8      529.64      522.42      7.84 o 
   3   8   8      258.73      261.56      5.98 o 
   4   8   8      212.34      220.85      5.51 o 
   5   8   8       70.43       74.01      3.89 o 
   6   8   8       17.65       13.25      1.80 o 
  -5   9   8      262.13      267.69      6.14 o 
  -4   9   8      311.07      325.34     11.19 o 
  -3   9   8       12.47       10.79      2.31 o 
  -2   9   8       71.46       70.51      4.43 o 
  -1   9   8       87.94       93.12      4.99 o 
   0   9   8       58.74       59.05      3.83 o 
   1   9   8       60.66       66.38      4.22 o 
   2   9   8       72.63       71.92      1.83 o 
   3   9   8      147.98      140.29      8.88 o 
   4   9   8      202.35      215.20      6.26 o 
   5   9   8      311.00      320.00     13.03 o 
  -4  10   8      343.95      368.60     12.48 o 
  -3  10   8       89.84       91.38      5.30 o 
  -2  10   8      154.78      139.63      6.63 o 
  -1  10   8       14.61       16.68      2.65 o 
   0  10   8      502.72      528.32     15.66 o 
   1  10   8       27.92       27.76      2.99 o 
   2  10   8       97.35       92.08      2.86 o 
   3  10   8      499.23      497.10      9.88 o 
   4  10   8      138.63      144.67      4.49 o 
  -2  11   8        8.66       12.08      2.64 o 
  -1  11   8       45.31       50.84      4.16 o 
   0  11   8      150.11      160.82      6.99 o 
   1  11   8       24.41       24.14      3.18 o 
   2  11   8       34.49       34.69      1.92 o 
  -3 -10   9       55.35       62.53      1.67 o 
  -2 -10   9      224.50      236.54      4.44 o 
  -1 -10   9      164.70      169.20      3.58 o 
   0 -10   9      242.98      239.13      4.33 o 
   1 -10   9      280.90      294.03      4.37 o 
   2 -10   9      127.39      136.65      2.90 o 
   3 -10   9      230.17      230.86      3.86 o 
  -4  -9   9       50.44       49.46      1.96 o 
  -3  -9   9       78.60       84.08      2.24 o 
  -2  -9   9        8.01        8.75      0.78 o 
  -1  -9   9      640.16      627.53      7.54 o 
   0  -9   9      561.70      554.78      7.57 o 
   1  -9   9      172.72      160.08      3.25 o 
   2  -9   9      497.99      486.21      5.59 o 
   3  -9   9       33.33       31.91      1.79 o 
   4  -9   9       73.62       72.81      2.30 o 
  -5  -8   9      265.42      265.32      5.05 o 
  -4  -8   9      288.68      281.04      5.10 o 
  -3  -8   9      645.93      635.24     10.36 o 
  -2  -8   9      650.00      638.15      7.23 o 
  -1  -8   9      110.06      107.51      2.33 o 
   0  -8   9      237.32      228.35      3.92 o 
   1  -8   9      501.79      502.10      6.12 o 
   2  -8   9       93.73       95.32      1.96 o 
   3  -8   9       64.31       64.58      2.06 o 
   4  -8   9      373.19      373.74      5.11 o 
   5  -8   9      262.05      280.61      3.68 o 
  -6  -7   9       34.02       37.78      1.96 o 
  -5  -7   9      149.39      157.07      3.56 o 
  -4  -7   9      175.88      165.64      3.55 o 
  -3  -7   9       65.72       66.64      3.26 o 
  -2  -7   9      140.34      139.37      3.21 o 
  -1  -7   9       67.73       67.78      1.58 o 
   0  -7   9      402.38      395.61      4.80 o 
   1  -7   9      142.21      146.65      2.36 o 
   2  -7   9       61.44       64.67      1.57 o 
   3  -7   9       79.83       79.25      1.99 o 
   4  -7   9      146.12      147.89      2.37 o 
   5  -7   9      427.10      438.04      5.06 o 
   6  -7   9       59.57       59.82      1.92 o 
  -7  -6   9       35.06       36.27      2.26 o 
  -6  -6   9      111.26      118.86      3.24 o 
  -5  -6   9      213.74      225.32      4.55 o 
  -4  -6   9       87.05       88.98      2.47 o 
  -3  -6   9      199.78      201.45      3.82 o 
  -2  -6   9      554.33      544.12      6.93 o 
  -1  -6   9      135.48      135.08      2.50 o 
   0  -6   9      138.48      133.13      2.21 o 
   1  -6   9      151.46      148.88      2.06 o 
   2  -6   9     1225.48     1222.92     14.31 o 
   3  -6   9       16.01       17.45      0.84 o 
   4  -6   9      161.34      162.79      2.50 o 
   5  -6   9      330.44      335.35      4.12 o 
   6  -6   9       30.00       31.37      1.45 o 
  -7  -5   9      191.48      185.19      3.85 o 
  -6  -5   9      480.37      487.10      6.42 o 
  -5  -5   9        7.98        7.04      0.76 o 
  -4  -5   9      907.16      874.40     12.03 o 
  -3  -5   9      243.25      239.63      4.28 o 
  -2  -5   9      317.27      303.84      4.96 o 
  -1  -5   9     1455.68     1449.92     16.14 o 
   0  -5   9      297.58      303.57      3.84 o 
   1  -5   9      235.06      228.34      2.14 o 
   2  -5   9      449.58      434.19      4.23 o 
   3  -5   9       57.56       55.93      1.36 o 
   4  -5   9      249.40      245.18      3.21 o 
   5  -5   9      175.04      171.94      3.01 o 
   6  -5   9       33.38       36.70      1.50 o 
   7  -5   9       76.69       79.71      2.20 o 
  -7  -4   9      328.43      325.61      5.67 o 
  -6  -4   9     1261.13     1247.86     14.30 o 
  -5  -4   9      199.20      205.65      3.30 o 
  -4  -4   9       47.40       51.74      1.18 o 
  -3  -4   9     1381.14     1374.93     13.54 o 
  -2  -4   9      156.37      150.70      1.96 o 
  -1  -4   9      202.74      195.84      2.30 o 
   0  -4   9       53.59       52.55      0.93 o 
   1  -4   9      380.04      364.30      3.00 o 
   2  -4   9      182.42      173.47      2.21 o 
   3  -4   9      155.73      149.01      2.21 o 
   4  -4   9     1178.48     1176.99     10.98 o 
   5  -4   9       92.44       95.25      2.13 o 
   6  -4   9      390.88      397.80      5.25 o 
   7  -4   9      116.05      118.17      2.61 o 
  -8  -3   9      212.69      209.41      5.45 o 
  -7  -3   9       18.50       18.04      1.50 o 
  -6  -3   9       15.05       18.11      1.07 o 
  -5  -3   9       62.67       65.57      1.64 o 
  -4  -3   9      323.79      316.58      4.08 o 
  -3  -3   9     2171.94     2128.06     19.12 o 
  -2  -3   9        3.22        6.03      0.51 o 
  -1  -3   9     1231.93     1211.29     11.09 o 
   0  -3   9      518.24      513.34      4.75 o 
   1  -3   9       15.42       13.63      0.59 o 
   2  -3   9     1350.60     1325.91     11.24 o 
   3  -3   9      125.16      123.02      1.79 o 
   4  -3   9      719.39      711.04      7.78 o 
   5  -3   9      261.79      254.15      3.75 o 
   6  -3   9       41.85       43.96      1.74 o 
   7  -3   9      703.08      708.97     12.01 o 
  -8  -2   9       84.92       86.89      3.51 o 
  -7  -2   9       31.08       36.05      2.13 o 
  -6  -2   9      151.30      154.09      3.41 o 
  -5  -2   9      255.32      250.28      4.30 o 
  -4  -2   9       32.94       35.46      1.21 o 
  -3  -2   9      243.48      241.14      3.26 o 
  -2  -2   9      933.84      944.66      9.79 o 
  -1  -2   9      176.06      176.26      2.51 o 
   0  -2   9      756.34      791.10      6.92 o 
   1  -2   9      483.85      460.42      5.18 o 
   2  -2   9      380.52      388.89      3.92 o 
   3  -2   9       63.49       64.73      1.44 o 
   4  -2   9      987.95      984.35     10.52 o 
   5  -2   9       95.77       89.23      2.63 o 
   6  -2   9      180.97      186.00      4.07 o 
   7  -2   9      144.22      154.63      4.20 o 
   8  -2   9       61.84       69.49      2.79 o 
  -8  -1   9      353.66      350.91      6.54 o 
  -7  -1   9       49.18       42.36      2.04 o 
  -6  -1   9       39.66       43.43      1.62 o 
  -5  -1   9      420.80      409.48      5.08 o 
  -4  -1   9      421.83      406.99      4.96 o 
  -3  -1   9       42.03       42.03      0.99 o 
  -2  -1   9      310.31      302.30      3.39 o 
  -1  -1   9     4935.61     4860.97     46.23 o 
   0  -1   9      648.77      654.63      6.40 o 
   1  -1   9      226.26      238.47      4.07 o 
   2  -1   9     2001.29     1990.29     17.85 o 
   3  -1   9      193.65      190.96      3.27 o 
   4  -1   9      334.72      326.88      4.96 o 
   5  -1   9      336.36      324.01      5.77 o 
   6  -1   9       57.54       52.53      4.63 o 
   7  -1   9      467.45      458.81     10.84 o 
   8  -1   9       27.82       28.96      2.49 o 
  -8   0   9      341.25      360.55      8.31 o 
  -7   0   9        6.35        8.29      1.22 o 
  -6   0   9     1380.61     1341.44     15.56 o 
  -5   0   9      371.11      356.26      5.04 o 
  -4   0   9      525.53      497.07      6.43 o 
  -3   0   9     1987.95     2054.63     20.16 o 
  -2   0   9      672.74      699.85      7.49 o 
  -1   0   9      275.95      292.70      3.65 o 
   0   0   9       24.62       29.42      0.97 o 
   1   0   9       67.81       74.53      1.45 o 
   2   0   9      796.45      824.66      9.81 o 
   3   0   9       24.83       26.51      1.71 o 
   4   0   9      535.13      553.64      8.43 o 
   5   0   9       32.95       37.62      1.75 o 
   6   0   9      230.67      215.08      5.20 o 
   7   0   9      295.00      301.80      7.17 o 
   8   0   9       14.82       14.96      2.11 o 
  -8   1   9      345.40      342.34      6.84 o 
  -7   1   9       47.36       46.10      2.12 o 
  -6   1   9       39.19       41.95      1.88 o 
  -5   1   9      432.69      422.23      5.68 o 
  -4   1   9      437.64      428.65      5.63 o 
  -3   1   9       36.75       39.24      1.33 o 
  -2   1   9      300.58      294.21      4.18 o 
  -1   1   9     4912.43     4893.34     46.42 o 
   0   1   9      659.63      669.29      7.02 o 
   1   1   9      212.00      224.59      3.46 o 
   2   1   9     2023.58     1997.73     21.95 o 
   3   1   9      197.73      192.75      3.77 o 
   4   1   9      360.41      355.70      5.83 o 
   5   1   9      354.32      328.06      5.82 o 
   6   1   9       52.94       45.17      2.59 o 
   7   1   9      466.58      436.69     11.29 o 
   8   1   9       24.26       27.72      3.41 o 
  -8   2   9       87.47       84.93      4.09 o 
  -7   2   9       32.47       38.67      2.02 o 
  -6   2   9      155.50      154.74      3.63 o 
  -5   2   9      258.11      260.45      3.94 o 
  -4   2   9       34.29       34.42      1.32 o 
  -3   2   9      255.94      249.62      3.68 o 
  -2   2   9      952.62      953.58     10.02 o 
  -1   2   9      170.25      172.68      2.51 o 
   0   2   9      746.93      780.05      7.61 o 
   1   2   9      498.32      466.67      5.46 o 
   2   2   9      378.95      392.13      5.35 o 
   3   2   9       58.72       60.88      3.06 o 
   4   2   9      998.80      988.82     17.12 o 
   5   2   9      102.59       93.34      3.38 o 
   6   2   9      179.98      180.55      5.08 o 
   7   2   9      143.97      152.62      6.04 o 
   8   2   9       63.61       72.72      5.25 o 
  -8   3   9      204.02      199.68      4.76 o 
  -7   3   9       16.62       17.16      1.57 o 
  -6   3   9       13.06       14.29      1.38 o 
  -5   3   9       64.20       65.32      3.86 o 
  -4   3   9      327.55      323.62      4.55 o 
  -3   3   9     2179.18     2173.64     31.02 o 
  -2   3   9        1.97        3.23      0.48 o 
  -1   3   9     1242.25     1230.32     11.63 o 
   0   3   9      517.00      520.42      5.24 o 
   1   3   9       13.47       12.00      0.69 o 
   2   3   9     1338.64     1323.82     17.63 o 
   3   3   9      122.96      121.29      2.89 o 
   4   3   9      708.56      691.25     12.86 o 
   5   3   9      261.94      265.35      6.19 o 
   6   3   9       38.98       38.51      2.41 o 
   7   3   9      700.84      686.25     13.68 o 
  -7   4   9      323.20      312.64      7.52 o 
  -6   4   9     1258.87     1259.72     17.52 o 
  -5   4   9      181.70      188.34      4.04 o 
  -4   4   9       44.41       49.60      1.49 o 
  -3   4   9     1376.40     1364.89     14.10 o 
  -2   4   9      149.35      143.33      2.25 o 
  -1   4   9      201.04      200.49      2.55 o 
   0   4   9       50.77       52.44      1.23 o 
   1   4   9      373.38      361.18      4.49 o 
   2   4   9      190.69      179.80      3.07 o 
   3   4   9      154.51      152.10      3.34 o 
   4   4   9     1173.82     1171.50     17.25 o 
   5   4   9       90.11       88.80      3.40 o 
   6   4   9      387.07      384.74     18.61 o 
   7   4   9      114.04      114.20      4.22 o 
  -7   5   9      191.14      188.95      7.59 o 
  -6   5   9      480.76      478.61     11.34 o 
  -5   5   9       10.16       12.50      1.37 o 
  -4   5   9      913.29      907.37     17.25 o 
  -3   5   9      245.72      246.03      3.36 o 
  -2   5   9      313.58      308.50      4.44 o 
  -1   5   9     1473.92     1490.26     17.24 o 
   0   5   9      294.00      302.57      3.80 o 
   1   5   9      230.94      227.42      3.13 o 
   2   5   9      466.62      454.13     12.63 o 
   3   5   9       56.98       56.35      2.04 o 
   4   5   9      256.48      258.88      4.90 o 
   5   5   9      175.83      174.24      4.02 o 
   6   5   9       33.62       38.46      4.53 o 
   7   5   9       78.82       71.79      4.78 o 
  -7   6   9       40.38       39.98      2.55 o 
  -6   6   9      116.81      131.24      6.46 o 
  -5   6   9      213.36      212.22      8.14 o 
  -4   6   9       87.44       85.03      2.79 o 
  -3   6   9      196.71      206.30      3.16 o 
  -2   6   9      577.76      577.11     10.98 o 
  -1   6   9      140.80      144.99      3.38 o 
   0   6   9      147.19      143.14      3.34 o 
   1   6   9      155.19      154.04      3.56 o 
   2   6   9     1241.37     1257.28     17.72 o 
   3   6   9       19.46       18.53      1.30 o 
   4   6   9      163.97      163.60      3.75 o 
   5   6   9      320.23      327.75      7.63 o 
   6   6   9       29.41       30.52      3.08 o 
  -6   7   9       32.96       35.32      2.34 o 
  -5   7   9      146.38      153.22      4.27 o 
  -4   7   9      171.90      170.70      3.26 o 
  -3   7   9       73.04       76.83      4.90 o 
  -2   7   9      133.17      136.92      4.30 o 
  -1   7   9       76.93       73.60      2.50 o 
   0   7   9      399.75      399.58      8.36 o 
   1   7   9      143.90      146.77      2.38 o 
   2   7   9       55.39       56.21      3.07 o 
   3   7   9       79.06       82.96      2.95 o 
   4   7   9      143.35      147.67      4.31 o 
   5   7   9      423.46      428.99     28.00 o 
   6   7   9       61.76       62.27      4.31 o 
  -5   8   9      264.67      272.46      8.05 o 
  -4   8   9      292.80      298.63      6.34 o 
  -3   8   9      638.88      658.62     18.69 o 
  -2   8   9      631.91      622.19     18.01 o 
  -1   8   9      105.43       99.29      5.04 o 
   0   8   9      228.98      227.38      8.38 o 
   1   8   9      504.95      494.39     14.81 o 
   2   8   9       88.94       94.57      3.11 o 
   3   8   9       63.48       57.54      2.55 o 
   4   8   9      375.90      372.70      8.23 o 
   5   8   9      258.03      264.11     16.06 o 
  -4   9   9       49.09       50.70      1.87 o 
  -3   9   9       74.65       79.68      4.94 o 
  -2   9   9        6.24        5.64      2.17 o 
  -1   9   9      660.82      675.80     18.77 o 
   0   9   9      554.99      553.22     16.37 o 
   1   9   9      166.93      159.01      6.87 o 
   2   9   9      505.10      496.54     12.17 o 
   3   9   9       33.81       29.82      2.08 o 
   4   9   9       67.18       69.85      3.04 o 
  -3  10   9       56.00       72.03      4.88 o 
  -2  10   9      222.80      239.32      9.23 o 
  -1  10   9      169.35      184.28      7.63 o 
   0  10   9      248.18      256.11      9.38 o 
   1  10   9      282.96      295.47     10.40 o 
   2  10   9      139.02      147.03      4.68 o 
   3  10   9      225.84      227.23      5.72 o 
  -2 -10  10      763.34      762.20     13.34 o 
  -1 -10  10      123.40      121.57      3.07 o 
   0 -10  10      116.65      117.34      2.99 o 
   1 -10  10       77.58       78.98      2.29 o 
  -4  -9  10       18.51       25.59      2.43 o 
  -3  -9  10      185.28      187.13      3.12 o 
  -2  -9  10       90.80       93.54      2.02 o 
  -1  -9  10       47.25       46.33      2.55 o 
   0  -9  10       60.92       61.56      2.11 o 
   1  -9  10      315.28      312.33      4.51 o 
   2  -9  10      297.61      297.46      4.46 o 
   3  -9  10        4.61        5.62      1.03 o 
  -5  -8  10       62.35       65.92      3.51 o 
  -4  -8  10      252.96      261.55      4.88 o 
  -3  -8  10      287.30      280.21      4.95 o 
  -2  -8  10       39.87       40.61      1.57 o 
  -1  -8  10      138.19      143.01      2.48 o 
   0  -8  10      160.12      162.44      2.70 o 
   1  -8  10      124.33      122.06      2.27 o 
   2  -8  10      403.10      410.59      6.37 o 
   3  -8  10      322.68      326.08      4.68 o 
   4  -8  10       13.69       14.17      1.17 o 
  -5  -7  10       32.23       32.05      2.11 o 
  -4  -7  10        8.17        6.70      1.09 o 
  -3  -7  10       82.42       88.48      2.48 o 
  -2  -7  10        7.77        8.58      0.92 o 
  -1  -7  10      213.41      206.52      3.10 o 
   0  -7  10      444.79      436.57      5.25 o 
   1  -7  10      462.02      445.32      5.12 o 
   2  -7  10      112.89      109.74      2.33 o 
   3  -7  10      622.03      624.32      7.36 o 
   4  -7  10      111.10      111.06      2.27 o 
   5  -7  10      255.01      256.85      3.92 o 
  -6  -6  10      133.85      130.67      3.39 o 
  -5  -6  10      411.23      404.28      7.16 o 
  -4  -6  10      564.82      557.59      8.46 o 
  -3  -6  10      180.84      180.79      3.66 o 
  -2  -6  10      896.96      883.66     12.10 o 
  -1  -6  10      237.94      229.31      4.08 o 
   0  -6  10      299.09      305.76      4.00 o 
   1  -6  10      348.14      328.46      3.57 o 
   2  -6  10       89.61       90.00      2.53 o 
   3  -6  10       90.94       85.98      1.70 o 
   4  -6  10      153.67      149.75      2.40 o 
   5  -6  10       92.70       93.77      2.24 o 
   6  -6  10      252.86      252.40      4.02 o 
  -7  -5  10        3.63        5.01      1.07 o 
  -6  -5  10      178.52      174.74      2.63 o 
  -5  -5  10      123.52      114.72      2.25 o 
  -4  -5  10       41.87       38.23      1.76 o 
  -3  -5  10      143.79      138.20      3.11 o 
  -2  -5  10      295.34      291.16      5.08 o 
  -1  -5  10      239.47      228.75      4.15 o 
   0  -5  10      873.26      844.86      8.92 o 
   1  -5  10       73.98       71.83      1.05 o 
   2  -5  10      319.77      315.19      3.66 o 
   3  -5  10      185.50      181.12      2.66 o 
   4  -5  10      186.83      182.10      3.21 o 
   5  -5  10      158.55      157.19      3.44 o 
   6  -5  10      188.40      184.43      3.28 o 
  -7  -4  10      156.71      149.41      3.07 o 
  -6  -4  10       29.68       33.91      1.48 o 
  -5  -4  10      146.62      140.52      2.69 o 
  -4  -4  10      196.31      193.00      2.91 o 
  -3  -4  10      369.91      345.87      3.79 o 
  -2  -4  10      162.77      166.12      2.15 o 
  -1  -4  10      220.49      223.74      2.62 o 
   0  -4  10       81.97       80.84      1.30 o 
   1  -4  10      141.49      137.59      1.65 o 
   2  -4  10      923.82      920.34      9.54 o 
   3  -4  10      502.03      473.88      5.06 o 
   4  -4  10       41.17       40.93      1.46 o 
   5  -4  10      162.53      161.27      2.90 o 
   6  -4  10      158.16      162.34      5.32 o 
   7  -4  10       69.77       67.19      2.36 o 
  -7  -3  10      338.98      337.33      7.60 o 
  -6  -3  10      577.14      584.25      7.91 o 
  -5  -3  10      324.26      313.82      4.20 o 
  -4  -3  10      483.80      475.45      5.07 o 
  -3  -3  10      760.47      740.37      8.14 o 
  -2  -3  10      947.75      942.76      9.81 o 
  -1  -3  10      114.97      109.56      1.93 o 
   0  -3  10      491.39      483.58      4.75 o 
   1  -3  10      174.38      166.15      2.17 o 
   2  -3  10      106.09      105.06      1.64 o 
   3  -3  10      650.88      642.58      7.40 o 
   4  -3  10      303.49      295.66      4.71 o 
   5  -3  10      425.45      428.49      8.47 o 
   6  -3  10      123.88      121.92      3.48 o 
   7  -3  10       53.91       54.97      2.45 o 
  -7  -2  10      217.14      221.36      4.66 o 
  -6  -2  10      166.40      176.21      3.24 o 
  -5  -2  10      691.68      703.25      7.88 o 
  -4  -2  10      465.62      472.14      6.19 o 
  -3  -2  10        5.19        5.62      0.61 o 
  -2  -2  10     1794.77     1803.64     17.84 o 
  -1  -2  10      524.67      519.47      5.82 o 
   0  -2  10      371.67      373.46      3.79 o 
   1  -2  10      230.28      215.18      2.55 o 
   2  -2  10       40.27       44.04      1.23 o 
   3  -2  10       41.66       41.59      1.40 o 
   4  -2  10      280.36      277.14      3.91 o 
   5  -2  10      147.98      154.98      3.86 o 
   6  -2  10      168.52      177.82      4.10 o 
   7  -2  10      250.04      253.78      5.32 o 
  -8  -1  10       47.28       42.56      2.19 o 
  -7  -1  10      438.65      427.97      7.39 o 
  -6  -1  10      364.66      359.72      5.28 o 
  -5  -1  10       66.18       69.48      2.60 o 
  -4  -1  10      522.98      512.25      6.66 o 
  -3  -1  10     2384.46     2332.75     22.83 o 
  -2  -1  10      150.57      145.77      2.37 o 
  -1  -1  10      111.93      123.01      2.10 o 
   0  -1  10     1573.35     1580.61     14.26 o 
   1  -1  10      221.82      206.33      4.04 o 
   2  -1  10      543.96      527.11      5.46 o 
   3  -1  10      392.12      379.63      4.78 o 
   4  -1  10      629.71      633.54      8.22 o 
   5  -1  10      858.91      853.99     10.76 o 
   6  -1  10      328.20      336.08      6.01 o 
   7  -1  10      255.27      258.11      5.31 o 
  -8   0  10        0.11        0.34      1.18 o 
  -7   0  10       18.27       23.20      1.66 o 
  -6   0  10       28.16       26.09      1.32 o 
  -5   0  10       24.61       28.47      1.93 o 
  -4   0  10      187.66      185.75      3.19 o 
  -3   0  10       49.83       47.82      1.53 o 
  -2   0  10      657.67      648.86      7.12 o 
  -1   0  10      638.50      624.67      6.88 o 
   0   0  10      222.88      205.18      2.80 o 
   1   0  10        0.00       -0.58      0.46 o 
   2   0  10       31.27       32.69      1.04 o 
   3   0  10      356.61      364.95      6.05 o 
   4   0  10       32.40       27.31      1.55 o 
   5   0  10        6.01        6.98      1.79 o 
   6   0  10      107.89      108.18      3.19 o 
   7   0  10      129.15      130.08      4.91 o 
  -8   1  10       43.28       40.74      2.24 o 
  -7   1  10      449.09      431.69      7.51 o 
  -6   1  10      360.32      358.36      6.41 o 
  -5   1  10       63.95       64.81      1.86 o 
  -4   1  10      507.90      503.20      6.63 o 
  -3   1  10     2354.78     2314.05     25.65 o 
  -2   1  10      160.15      154.00      3.17 o 
  -1   1  10      119.02      126.36      2.38 o 
   0   1  10     1571.77     1572.79     16.08 o 
   1   1  10      225.96      203.81      4.21 o 
   2   1  10      522.41      505.22      7.78 o 
   3   1  10      393.07      377.10      7.73 o 
   4   1  10      619.79      624.60     11.75 o 
   5   1  10      860.83      855.58     15.54 o 
   6   1  10      317.65      304.27      7.36 o 
   7   1  10      249.21      247.63      9.26 o 
  -7   2  10      216.36      220.83      4.86 o 
  -6   2  10      165.64      173.92      4.06 o 
  -5   2  10      692.99      697.62      8.80 o 
  -4   2  10      468.13      481.80      6.35 o 
  -3   2  10        4.22        4.92      0.75 o 
  -2   2  10     1763.42     1791.00     20.08 o 
  -1   2  10      509.69      505.87      5.88 o 
   0   2  10      379.71      383.95      5.64 o 
   1   2  10      231.29      217.72      3.30 o 
   2   2  10       41.15       42.99      1.72 o 
   3   2  10       43.60       45.93      2.26 o 
   4   2  10      263.66      265.42      9.91 o 
   5   2  10      146.92      147.73      4.47 o 
   6   2  10      166.50      182.97      5.25 o 
   7   2  10      263.30      275.20      6.90 o 
  -7   3  10      341.24      334.21      6.41 o 
  -6   3  10      579.75      567.49     12.10 o 
  -5   3  10      323.70      311.12      5.65 o 
  -4   3  10      488.42      479.16      6.85 o 
  -3   3  10      774.59      767.67      9.21 o 
  -2   3  10      963.79      951.38     11.49 o 
  -1   3  10      109.55      105.65      1.95 o 
   0   3  10      525.15      518.38      5.93 o 
   1   3  10      182.26      171.01      3.35 o 
   2   3  10      120.02      115.67      6.22 o 
   3   3  10      645.95      633.47     20.00 o 
   4   3  10      306.99      308.28      6.76 o 
   5   3  10      429.91      444.46      9.17 o 
   6   3  10      124.78      125.10      4.24 o 
   7   3  10       57.81       58.77      3.13 o 
  -7   4  10      153.26      148.34      7.32 o 
  -6   4  10       28.05       33.15      2.37 o 
  -5   4  10      146.80      137.88      5.64 o 
  -4   4  10      207.90      212.75      3.81 o 
  -3   4  10      373.60      351.88      4.93 o 
  -2   4  10      170.03      176.19      2.60 o 
  -1   4  10      221.99      224.43      2.91 o 
   0   4  10       82.25       81.52      1.67 o 
   1   4  10      148.29      139.23      3.10 o 
   2   4  10      927.39      939.11     11.47 o 
   3   4  10      499.89      465.99      9.26 o 
   4   4  10       43.59       44.86      2.40 o 
   5   4  10      159.71      159.66      4.71 o 
   6   4  10      157.92      166.51      5.03 o 
   7   4  10       69.08       77.14      3.56 o 
  -7   5  10        6.07        7.24      3.92 o 
  -6   5  10      173.12      171.22     11.11 o 
  -5   5  10      125.55      123.59      6.70 o 
  -4   5  10       44.18       43.09      1.83 o 
  -3   5  10      146.20      141.51      2.65 o 
  -2   5  10      293.47      292.26      4.21 o 
  -1   5  10      236.05      235.01      3.36 o 
   0   5  10      865.54      836.13      9.26 o 
   1   5  10       66.73       68.48      1.59 o 
   2   5  10      307.66      297.56      5.42 o 
   3   5  10      182.67      184.23      7.33 o 
   4   5  10      180.89      174.60      4.81 o 
   5   5  10      157.77      160.56      4.73 o 
   6   5  10      180.95      182.08     11.67 o 
  -6   6  10      124.26      124.29     13.19 o 
  -5   6  10      399.62      389.66      8.35 o 
  -4   6  10      570.51      566.40     10.66 o 
  -3   6  10      177.86      178.50      3.33 o 
  -2   6  10      892.18      891.00     10.98 o 
  -1   6  10      226.27      220.57      3.07 o 
   0   6  10      297.98      318.45      4.44 o 
   1   6  10      337.89      331.93      4.77 o 
   2   6  10       84.06       86.46      3.62 o 
   3   6  10       97.66       93.20      3.42 o 
   4   6  10      148.01      147.18      3.62 o 
   5   6  10      102.87      102.99      4.99 o 
   6   6  10      253.77      261.73      9.47 o 
  -5   7  10       32.13       43.22      4.01 o 
  -4   7  10        8.96       12.83      2.88 o 
  -3   7  10       80.69       85.96      1.94 o 
  -2   7  10        6.29        9.03      1.83 o 
  -1   7  10      200.69      198.75      5.85 o 
   0   7  10      428.54      421.42     11.17 o 
   1   7  10      472.98      468.14      6.22 o 
   2   7  10       99.99      100.77      2.91 o 
   3   7  10      621.89      622.93     12.20 o 
   4   7  10      113.96      114.89      3.80 o 
   5   7  10      259.26      258.82      9.02 o 
  -5   8  10       60.18       60.97      3.30 o 
  -4   8  10      253.62      251.19      7.31 o 
  -2   8  10       43.58       42.83      3.54 o 
  -1   8  10      144.72      152.93      6.58 o 
   0   8  10      160.99      179.28      7.18 o 
   1   8  10      130.61      124.58      3.23 o 
   2   8  10      410.05      414.03      8.60 o 
   3   8  10      322.84      337.10      7.44 o 
   4   8  10       12.05       10.98      1.57 o 
  -4   9  10       18.42       21.95      1.79 o 
  -2   9  10       88.64       94.49      5.40 o 
  -1   9  10       45.18       51.34      3.92 o 
   0   9  10       56.78       59.08      4.18 o 
   1   9  10      317.71      320.90      5.14 o 
   2   9  10      288.86      294.36      6.64 o 
   3   9  10        5.38        6.44      1.33 o 
  -2  10  10      754.85      785.28     22.41 o 
  -1  10  10      127.54      124.84      6.35 o 
   0  10  10      119.80      136.60      6.49 o 
   1  10  10       73.87       76.24      3.14 o 
  -2  -9  11       15.73       17.97      1.29 o 
  -1  -9  11        3.66        4.85      0.90 o 
   0  -9  11      173.14      181.65      3.66 o 
   1  -9  11       28.46       30.05      1.69 o 
   2  -9  11      399.52      400.10      5.55 o 
  -4  -8  11      524.67      535.38      8.40 o 
  -3  -8  11      205.36      193.02      3.98 o 
  -2  -8  11      597.12      601.77      7.10 o 
  -1  -8  11      721.42      719.52      8.13 o 
   0  -8  11      283.37      278.46      3.88 o 
   1  -8  11      122.24      125.07      2.66 o 
   2  -8  11      128.24      129.52      2.74 o 
   3  -8  11       66.08       70.70      2.10 o 
   4  -8  11       89.20       92.76      3.12 o 
  -5  -7  11      300.72      308.44      5.75 o 
  -4  -7  11        5.36        4.63      1.11 o 
  -3  -7  11       52.33       49.16      1.98 o 
  -2  -7  11      311.49      307.07      5.31 o 
  -1  -7  11      295.24      298.08      4.09 o 
   0  -7  11       53.67       56.63      1.61 o 
   1  -7  11      297.35      285.82      4.18 o 
   2  -7  11      222.42      222.50      4.20 o 
   3  -7  11      274.15      271.81      4.10 o 
   4  -7  11      147.60      144.23      2.61 o 
   5  -7  11       95.07       97.85      2.35 o 
  -5  -6  11       64.32       67.60      4.04 o 
  -4  -6  11      479.07      486.25      9.08 o 
  -3  -6  11      736.72      727.67     13.43 o 
  -2  -6  11      149.24      151.93      3.34 o 
  -1  -6  11        8.41        8.17      1.03 o 
   0  -6  11      413.59      409.83      5.05 o 
   1  -6  11       62.13       62.04      1.56 o 
   2  -6  11      574.96      565.95      6.80 o 
   3  -6  11      390.51      384.36      4.45 o 
   4  -6  11       36.01       40.97      1.51 o 
   5  -6  11       95.41       94.60      2.30 o 
  -6  -5  11      439.69      432.66      5.92 o 
  -5  -5  11      152.69      150.36      4.91 o 
  -4  -5  11       87.49       87.97      2.62 o 
  -3  -5  11      356.66      368.99      6.10 o 
  -2  -5  11      434.03      417.60      8.02 o 
  -1  -5  11      137.99      139.16      3.24 o 
   0  -5  11      190.15      181.37      3.15 o 
   1  -5  11      487.60      492.85      4.37 o 
   2  -5  11      152.74      156.91      2.55 o 
   3  -5  11      480.92      485.82      5.93 o 
   4  -5  11     1051.10     1038.30     11.09 o 
   5  -5  11      289.24      300.18      4.67 o 
   6  -5  11       98.28       94.16      2.67 o 
  -6  -4  11      217.01      209.00      4.63 o 
  -5  -4  11      142.15      136.48      2.64 o 
  -4  -4  11      439.31      439.10      5.80 o 
  -3  -4  11      421.78      410.52      5.03 o 
  -2  -4  11      101.13      111.15      1.71 o 
  -1  -4  11      562.57      553.09      5.61 o 
   0  -4  11      375.38      381.49      3.97 o 
   1  -4  11      797.03      779.97      7.18 o 
   2  -4  11      182.44      178.57      2.51 o 
   3  -4  11       31.61       31.12      1.28 o 
   4  -4  11       93.15       98.95      2.46 o 
   5  -4  11       45.48       47.10      1.85 o 
   6  -4  11       38.06       41.27      1.85 o 
  -7  -3  11       76.06       72.47      3.09 o 
  -6  -3  11      376.89      382.86      6.22 o 
  -5  -3  11      565.66      565.83      6.68 o 
  -4  -3  11      409.92      389.65      4.50 o 
  -3  -3  11       16.13       17.66      1.26 o 
  -2  -3  11     1259.16     1231.58     12.57 o 
  -1  -3  11       46.04       48.12      1.37 o 
   0  -3  11      733.46      702.48      7.04 o 
   1  -3  11      771.79      758.05      7.49 o 
   2  -3  11      442.51      432.48      4.82 o 
   3  -3  11      521.98      507.10      8.30 o 
   4  -3  11      338.97      341.16      5.13 o 
   5  -3  11      194.32      193.96      3.72 o 
   6  -3  11      172.82      174.51      3.61 o 
  -7  -2  11       63.59       55.37      3.01 o 
  -6  -2  11      125.64      120.46      4.00 o 
  -5  -2  11       50.70       52.88      1.81 o 
  -4  -2  11        1.72        2.22      0.61 o 
  -3  -2  11      410.76      416.86      5.08 o 
  -2  -2  11       56.84       52.92      1.48 o 
  -1  -2  11      353.82      350.60      4.40 o 
   0  -2  11      249.40      247.02      3.19 o 
   1  -2  11      104.81      114.64      1.93 o 
   2  -2  11      215.24      226.72      3.00 o 
   3  -2  11       61.11       58.05      1.66 o 
   4  -2  11      158.61      165.41      3.89 o 
   5  -2  11      167.66      160.37      3.30 o 
   6  -2  11       76.20       80.86      3.10 o 
   7  -2  11      116.99      119.72      3.91 o 
  -7  -1  11        2.22        2.81      1.20 o 
  -6  -1  11      501.60      493.35      6.87 o 
  -5  -1  11      763.59      757.98      9.90 o 
  -4  -1  11       17.72       20.28      1.17 o 
  -3  -1  11      294.48      294.80      3.96 o 
  -2  -1  11      575.52      567.23      6.63 o 
  -1  -1  11      280.77      274.75      3.67 o 
   0  -1  11      519.52      505.56      6.19 o 
   1  -1  11      976.89     1003.31      9.53 o 
   2  -1  11      662.32      641.20      6.58 o 
   3  -1  11      504.10      468.08      5.71 o 
   4  -1  11      873.62      862.63     14.42 o 
   5  -1  11       51.97       46.55      1.81 o 
   6  -1  11      224.82      222.12      4.82 o 
   7  -1  11      122.46      125.83      3.63 o 
  -7   0  11       14.39       19.16      1.68 o 
  -6   0  11       61.45       64.45      2.43 o 
  -5   0  11      190.07      189.68      3.58 o 
  -4   0  11       41.20       45.08      1.62 o 
  -3   0  11     2867.30     2849.60     31.19 o 
  -2   0  11     1424.04     1426.19     14.50 o 
  -1   0  11      734.84      735.61      9.04 o 
   0   0  11      275.09      259.52      3.44 o 
   1   0  11      214.24      229.67      3.21 o 
   2   0  11       20.61       27.79      1.35 o 
   3   0  11       31.58       33.19      2.16 o 
   4   0  11      114.52      111.35      3.68 o 
   5   0  11      499.50      504.78     10.25 o 
   6   0  11       27.51       34.90      2.37 o 
   7   0  11      184.61      183.85      7.63 o 
  -7   1  11        1.86        2.87      1.23 o 
  -6   1  11      504.04      510.87      8.31 o 
  -5   1  11      768.56      747.16      9.46 o 
  -4   1  11       16.14       18.65      1.14 o 
  -3   1  11      309.34      310.39      4.54 o 
  -2   1  11      616.79      606.52      6.72 o 
  -1   1  11      273.76      267.94      4.11 o 
   0   1  11      525.28      520.58      5.85 o 
   1   1  11      951.07      977.58     10.58 o 
   2   1  11      668.80      643.64      8.04 o 
   3   1  11      511.68      463.93     17.98 o 
   4   1  11      869.17      872.40     15.61 o 
   5   1  11       49.36       44.09      6.62 o 
   6   1  11      222.59      224.95      5.97 o 
   7   1  11      126.79      132.28      6.63 o 
  -7   2  11       64.11       68.74      2.71 o 
  -6   2  11      125.53      128.63      3.44 o 
  -5   2  11       51.52       53.11      2.18 o 
  -4   2  11        1.89        0.75      0.74 o 
  -3   2  11      405.52      408.42      5.71 o 
  -2   2  11       57.63       57.79      1.58 o 
  -1   2  11      354.40      354.01      5.14 o 
   0   2  11      237.92      235.13      3.18 o 
   1   2  11      104.75      113.13      2.23 o 
   2   2  11      218.11      224.43      4.36 o 
   3   2  11       61.39       57.81      2.64 o 
   4   2  11      162.32      161.19      4.62 o 
   5   2  11      171.46      173.13      4.89 o 
   6   2  11       75.69       85.81      3.61 o 
   7   2  11      112.56      114.88      6.24 o 
  -7   3  11       75.34       71.23      2.78 o 
  -6   3  11      371.88      360.33      6.64 o 
  -5   3  11      560.37      558.41      8.94 o 
  -4   3  11      416.54      392.68      5.59 o 
  -3   3  11       18.62       18.35      1.10 o 
  -2   3  11     1238.51     1211.00     14.33 o 
  -1   3  11       44.30       44.92      1.40 o 
   0   3  11      743.81      716.06     10.51 o 
   1   3  11      744.58      752.93      9.24 o 
   2   3  11      444.46      435.83      7.02 o 
   3   3  11      525.90      506.60      9.96 o 
   4   3  11      339.13      340.51     10.00 o 
   5   3  11      198.90      202.53      5.41 o 
   6   3  11      167.14      174.50      7.37 o 
  -6   4  11      222.59      214.38      4.69 o 
  -5   4  11      149.53      147.46      3.59 o 
  -4   4  11      419.48      425.57      7.16 o 
  -3   4  11      432.64      426.43      5.82 o 
  -2   4  11       97.77      108.36      2.36 o 
  -1   4  11      567.78      567.07      7.37 o 
   0   4  11      380.88      388.77      6.28 o 
   1   4  11      810.82      798.00     18.05 o 
   2   4  11      176.81      171.39      3.74 o 
   3   4  11       28.51       30.30      1.96 o 
   4   4  11       91.92       97.13      3.53 o 
   5   4  11       47.16       48.20      2.68 o 
   6   4  11       40.09       44.99      4.04 o 
  -6   5  11      451.97      426.88      9.29 o 
  -5   5  11      160.09      154.50      4.52 o 
  -4   5  11       85.25       76.14      3.37 o 
  -3   5  11      362.33      371.31      5.33 o 
  -2   5  11      448.51      449.22      8.79 o 
  -1   5  11      141.64      140.57      2.76 o 
   0   5  11      186.40      176.90      4.55 o 
   1   5  11      477.28      467.25      9.63 o 
   2   5  11      156.22      152.63      4.22 o 
   3   5  11      487.00      506.22      9.85 o 
   4   5  11     1048.77     1026.13     18.47 o 
   5   5  11      281.55      288.13      7.10 o 
   6   5  11      100.95      100.42      3.99 o 
  -5   6  11       64.38       71.87      6.51 o 
  -4   6  11      480.14      472.39     13.65 o 
  -3   6  11      724.57      725.87     10.55 o 
  -2   6  11      149.66      148.45      7.10 o 
  -1   6  11        6.63        7.78      0.72 o 
   0   6  11      427.08      415.95      6.50 o 
   1   6  11       61.54       63.14      2.49 o 
   2   6  11      576.22      587.79     10.94 o 
   3   6  11      397.11      384.73      8.22 o 
   4   6  11       36.27       39.60      2.44 o 
   5   6  11       95.84       99.30      5.00 o 
  -5   7  11      308.21      312.01      7.16 o 
  -4   7  11        3.77        3.28      1.15 o 
  -3   7  11       49.87       45.17      2.07 o 
  -2   7  11      302.89      297.98      4.93 o 
  -1   7  11      298.32      299.68      4.35 o 
   0   7  11       53.45       54.31      1.96 o 
   1   7  11      297.70      290.54      6.94 o 
   2   7  11      226.16      212.13      7.24 o 
   3   7  11      271.40      253.67      8.47 o 
   4   7  11      149.91      135.16      5.85 o 
   5   7  11       99.41      105.27      5.39 o 
   0   8  11      272.12      267.97      7.26 o 
   1   8  11      132.00      135.86      4.81 o 
   2   8  11      123.96      123.33      3.80 o 
   3   8  11       68.37       78.92      4.04 o 
   4   8  11       85.39       84.76      4.64 o 
   0   9  11      174.21      176.37      7.69 o 
   1   9  11       30.69       32.53      2.13 o 
   2   9  11      400.03      399.17     13.17 o 
  -3  -8  12      199.63      198.27      4.23 o 
  -2  -8  12      391.66      400.22      5.88 o 
  -1  -8  12       22.76       24.01      1.63 o 
   0  -8  12       39.24       41.04      1.54 o 
   1  -8  12      309.24      304.76      5.10 o 
   2  -8  12        1.18        1.25      1.04 o 
  -4  -7  12       63.66       71.87      2.61 o 
  -3  -7  12       83.05       82.53      2.62 o 
  -2  -7  12      368.80      386.42      6.42 o 
  -1  -7  12      490.92      494.29      6.71 o 
   0  -7  12       92.88       93.03      2.13 o 
   1  -7  12      125.05      125.16      2.81 o 
   2  -7  12      277.95      274.71      4.22 o 
   3  -7  12      110.71      112.98      2.96 o 
   4  -7  12      165.95      172.82      3.92 o 
  -5  -6  12      158.68      150.45      3.81 o 
  -4  -6  12       56.55       62.30      2.52 o 
  -3  -6  12       47.18       48.55      2.06 o 
  -2  -6  12      217.61      219.41      4.40 o 
  -1  -6  12      637.04      632.07      9.91 o 
   0  -6  12      401.69      395.22      7.64 o 
   1  -6  12      371.23      382.16      4.54 o 
   2  -6  12      273.98      277.42      4.08 o 
   3  -6  12       36.56       38.11      1.39 o 
   4  -6  12       71.06       72.69      2.30 o 
  -5  -5  12       66.07       66.20      2.56 o 
  -4  -5  12      448.24      467.51     18.72 o 
  -3  -5  12      248.44      239.38      5.54 o 
  -2  -5  12       69.01       65.09      3.99 o 
  -1  -5  12      490.54      486.97      8.74 o 
   0  -5  12      297.14      286.01      5.09 o 
   1  -5  12      301.01      292.03      3.85 o 
   2  -5  12      946.20      926.20     10.98 o 
   3  -5  12       83.70       80.82      2.17 o 
   4  -5  12       89.16       88.16      4.16 o 
   5  -5  12      191.24      186.00      3.78 o 
  -6  -4  12       46.22       52.42      1.63 o 
  -5  -4  12       20.79       24.78      1.27 o 
  -4  -4  12      675.06      659.32      8.22 o 
  -3  -4  12      206.05      203.31      3.32 o 
  -2  -4  12       55.11       53.86      1.55 o 
  -1  -4  12      246.23      232.71      4.57 o 
   0  -4  12      130.49      120.04      2.15 o 
   1  -4  12      483.01      471.47      5.61 o 
   2  -4  12       10.33        9.85      0.88 o 
   3  -4  12      341.19      331.69      5.09 o 
   4  -4  12       58.83       61.29      2.06 o 
   5  -4  12        3.17        1.70      1.00 o 
   6  -4  12      233.92      240.33      4.51 o 
  -6  -3  12      132.19      135.80      3.29 o 
  -5  -3  12      133.84      133.76      2.45 o 
  -4  -3  12      416.10      420.09      5.34 o 
  -3  -3  12      160.53      153.51      2.62 o 
  -2  -3  12      226.69      228.89      3.32 o 
  -1  -3  12      505.97      496.08      5.79 o 
   0  -3  12       33.32       34.10      1.15 o 
   1  -3  12      476.88      425.09      5.22 o 
   2  -3  12      875.63      865.93      8.69 o 
   3  -3  12      186.94      190.40      3.46 o 
   4  -3  12      170.65      171.04      4.28 o 
   5  -3  12      719.65      702.42      9.31 o 
   6  -3  12       38.20       42.02      1.92 o 
  -6  -2  12       71.34       71.99      2.20 o 
  -5  -2  12       28.71       30.68      1.45 o 
  -4  -2  12      105.68      108.11      2.33 o 
  -3  -2  12      238.78      240.31      3.90 o 
  -2  -2  12      126.51      131.39      3.62 o 
  -1  -2  12      287.76      299.96      4.00 o 
   0  -2  12       62.25       69.40      1.99 o 
   1  -2  12      766.84      750.12      7.52 o 
   2  -2  12      546.03      556.89      6.01 o 
   3  -2  12      121.23      119.05      2.64 o 
   4  -2  12       67.46       73.25      2.20 o 
   5  -2  12      161.22      165.85      3.45 o 
   6  -2  12      138.20      133.16      3.81 o 
  -6  -1  12       83.46       86.96      2.37 o 
  -5  -1  12      304.02      304.38      4.79 o 
  -4  -1  12      391.05      386.21      4.90 o 
  -3  -1  12       55.79       55.23      1.55 o 
  -2  -1  12      122.96      117.66      2.49 o 
  -1  -1  12     1018.42     1006.99     12.11 o 
   0  -1  12       96.16       89.23      1.86 o 
   1  -1  12       11.91        8.31      0.73 o 
   2  -1  12      938.90      955.85      9.36 o 
   3  -1  12       63.61       61.51      1.76 o 
   4  -1  12       56.78       55.90      1.74 o 
   5  -1  12      492.96      486.90      9.75 o 
   6  -1  12      149.70      159.07      5.11 o 
  -7   0  12      422.36      427.05      7.67 o 
  -6   0  12       87.25       88.05      2.89 o 
  -5   0  12      224.47      217.64      4.86 o 
  -4   0  12      169.12      164.23      3.16 o 
  -3   0  12       63.95       65.14      1.87 o 
  -2   0  12       94.88       96.10      2.27 o 
  -1   0  12       75.85       72.15      1.98 o 
   0   0  12       38.09       37.97      1.30 o 
   1   0  12      267.18      273.50      3.73 o 
   2   0  12        3.00        1.30      0.67 o 
   3   0  12      401.90      417.95      6.81 o 
   4   0  12       51.15       58.82      2.34 o 
   5   0  12       17.23       16.98      1.57 o 
   6   0  12      244.07      257.42      6.68 o 
  -6   1  12       87.25       92.96      3.94 o 
  -5   1  12      300.04      303.63      4.97 o 
  -4   1  12      380.83      374.91      6.84 o 
  -3   1  12       52.65       52.04      1.60 o 
  -2   1  12      122.75      116.75      2.53 o 
  -1   1  12     1038.64     1031.10     12.19 o 
   0   1  12       96.90       92.67      1.83 o 
   1   1  12       13.57       11.15      0.84 o 
   2   1  12      926.53      947.20     11.07 o 
   3   1  12       60.07       62.93      2.79 o 
   4   1  12       51.60       49.48      3.41 o 
   5   1  12      493.11      498.34     10.23 o 
   6   1  12      153.16      165.52      5.95 o 
  -6   2  12       69.80       69.05      3.16 o 
  -5   2  12       30.22       31.40      1.81 o 
  -4   2  12      109.64      108.78      4.14 o 
  -3   2  12      240.41      249.60      4.06 o 
  -2   2  12      132.79      135.59      2.47 o 
  -1   2  12      280.04      290.57      4.53 o 
   0   2  12       64.79       72.03      3.52 o 
   1   2  12      757.70      740.57      9.56 o 
   2   2  12      550.50      572.50      7.33 o 
   3   2  12      122.37      112.51      3.75 o 
   4   2  12       63.85       73.66      3.15 o 
   5   2  12      155.60      162.48      4.90 o 
   6   2  12      138.80      130.22      4.55 o 
  -6   3  12      132.03      138.03      4.36 o 
  -5   3  12      131.90      133.18      3.50 o 
  -4   3  12      420.03      431.75      6.08 o 
  -3   3  12      158.59      151.72      3.00 o 
  -2   3  12      226.54      225.55      3.43 o 
  -1   3  12      490.08      471.87      6.57 o 
   0   3  12       35.05       36.27      1.71 o 
   1   3  12      463.15      410.30      6.90 o 
   2   3  12      897.63      900.42     12.73 o 
   3   3  12      180.42      188.97      5.10 o 
   4   3  12      162.42      166.35     11.17 o 
   5   3  12      724.42      732.63     13.87 o 
   6   3  12       41.54       43.55      3.99 o 
  -6   4  12       41.99       43.78      2.31 o 
  -5   4  12       17.02       17.18      1.69 o 
  -4   4  12      658.43      662.26     10.21 o 
  -3   4  12      209.71      202.03      4.04 o 
  -2   4  12       55.68       53.49      1.64 o 
  -1   4  12      248.88      236.25      4.56 o 
   0   4  12      123.78      115.45      3.19 o 
   1   4  12      467.04      483.46      7.65 o 
   2   4  12       10.96       11.07      1.22 o 
   3   4  12      338.58      337.94      9.28 o 
   4   4  12       62.26       65.50      6.44 o 
   5   4  12        3.20        2.62      3.22 o 
   6   4  12      238.29      238.03      6.60 o 
  -5   5  12       65.41       64.41      3.32 o 
  -4   5  12      442.24      447.74     10.23 o 
  -3   5  12      245.43      239.47      4.78 o 
  -2   5  12       71.06       72.29      1.87 o 
  -1   5  12      473.66      469.66      7.66 o 
   0   5  12      284.45      269.05      5.08 o 
   1   5  12      309.20      292.35      6.54 o 
   2   5  12      940.06      893.03     16.31 o 
   3   5  12       84.82       80.63      3.70 o 
   4   5  12       92.24       91.44      4.10 o 
   5   5  12      198.59      196.07      8.15 o 
  -5   6  12      162.98      154.35      4.62 o 
  -4   6  12       61.94       71.51      3.05 o 
  -3   6  12       46.36       53.80      2.46 o 
  -2   6  12      216.96      217.95      4.44 o 
  -1   6  12      638.29      654.63     11.91 o 
   0   6  12      419.82      405.86      8.11 o 
   1   6  12      371.16      374.78      7.90 o 
   2   6  12      273.97      269.25      6.37 o 
   3   6  12       33.70       32.53      2.28 o 
   4   6  12       67.11       65.04      3.18 o 
  -4   7  12       69.95       76.68      3.02 o 
  -3   7  12       80.39       77.26      2.86 o 
  -2   7  12      356.27      378.39      6.57 o 
  -1   7  12      496.38      500.89      9.64 o 
   0   7  12       91.78       92.45      3.07 o 
   1   7  12      123.02      128.94      3.84 o 
   2   7  12      288.36      284.17      7.61 o 
   3   7  12      106.84      114.21      3.92 o 
   4   7  12      163.48      162.97      6.77 o 
  -3   8  12      201.03      198.14      4.97 o 
  -2   8  12      393.17      410.36      8.48 o 
  -1   8  12       22.65       20.00      1.63 o 
   0   8  12       42.50       44.77      2.47 o 
   1   8  12      297.27      294.13      8.71 o 
   2   8  12        1.35        5.07      1.62 o 
   0  -8  13      120.86      123.23      2.73 o 
  -3  -7  13      255.01      255.17      5.12 o 
  -2  -7  13      179.42      188.56      6.22 o 
  -1  -7  13        9.85        6.57      1.23 o 
   0  -7  13      704.72      720.15     21.51 o 
   1  -7  13      150.40      146.10      3.26 o 
   2  -7  13      194.59      198.82      4.72 o 
  -4  -6  13       58.14       58.54      2.51 o 
  -3  -6  13      276.70      275.21      5.25 o 
  -2  -6  13      253.91      256.98      5.06 o 
  -1  -6  13       16.69       18.06      1.49 o 
   0  -6  13       29.32       32.35      1.73 o 
   1  -6  13        7.58        8.23      1.12 o 
   2  -6  13      124.53      125.73      3.57 o 
   3  -6  13      117.93      119.13      2.61 o 
  -5  -5  13        3.69        2.56      1.25 o 
  -4  -5  13       66.31       68.07      2.57 o 
  -3  -5  13      340.29      341.84      7.24 o 
  -2  -5  13       24.93       23.60      1.60 o 
  -1  -5  13      325.85      322.89      5.80 o 
   0  -5  13      451.58      444.98      5.83 o 
   1  -5  13       29.58       26.53      1.30 o 
   2  -5  13       51.41       55.88      1.81 o 
   3  -5  13       74.79       74.07      2.19 o 
   4  -5  13      111.96      118.21      2.86 o 
  -5  -4  13      191.09      194.99      3.90 o 
  -4  -4  13      189.18      181.38      3.27 o 
  -3  -4  13       35.89       43.07      2.71 o 
  -2  -4  13      125.80      120.76      2.45 o 
  -1  -4  13      304.50      286.68      4.29 o 
   0  -4  13      162.27      170.01      3.06 o 
   1  -4  13      136.82      146.24      3.86 o 
   2  -4  13      103.15      101.70      3.43 o 
   3  -4  13      153.30      160.55      3.23 o 
   4  -4  13       98.64       99.34      3.13 o 
   5  -4  13       56.62       56.11      2.18 o 
  -5  -3  13      261.48      260.34      4.80 o 
  -4  -3  13       36.71       36.96      1.52 o 
  -3  -3  13      258.44      257.75      3.76 o 
  -2  -3  13      314.35      306.26      4.55 o 
  -1  -3  13      409.34      383.10      4.95 o 
   0  -3  13     1783.80     1779.50     16.86 o 
   1  -3  13      134.35      124.55      2.19 o 
   2  -3  13       25.69       30.64      1.29 o 
   3  -3  13      509.60      498.06      6.86 o 
   4  -3  13       18.54       24.09      1.46 o 
   5  -3  13      247.22      247.34      4.53 o 
  -6  -2  13      209.21      211.12      3.93 o 
  -5  -2  13      518.04      524.66      6.40 o 
  -4  -2  13      245.17      249.74      6.80 o 
  -3  -2  13      886.89      871.78     10.79 o 
  -2  -2  13      128.40      139.07      2.81 o 
  -1  -2  13      133.32      138.04      2.76 o 
   0  -2  13      407.78      402.74      4.62 o 
   1  -2  13       76.59       68.35      1.63 o 
   2  -2  13      238.75      235.81      3.28 o 
   3  -2  13        7.02        5.05      0.87 o 
   4  -2  13      273.05      271.40      4.62 o 
   5  -2  13      279.15      275.14      4.80 o 
  -6  -1  13      207.97      208.96      8.80 o 
  -5  -1  13        6.53        5.31      1.11 o 
  -4  -1  13        8.95        9.98      0.94 o 
  -3  -1  13      818.43      818.17     10.13 o 
  -2  -1  13       26.51       26.79      1.34 o 
  -1  -1  13      200.48      197.69      3.54 o 
   0  -1  13      827.52      840.02     11.81 o 
   1  -1  13      208.31      180.95      2.91 o 
   2  -1  13      114.55      114.50      2.32 o 
   3  -1  13      803.11      762.39      9.78 o 
   4  -1  13      214.14      226.35      4.71 o 
   5  -1  13        9.11       11.38      1.41 o 
  -6   0  13        3.21        1.25      1.17 o 
  -5   0  13       22.75       26.39      1.46 o 
  -4   0  13      344.83      351.30      4.75 o 
  -3   0  13       14.29       13.50      1.14 o 
  -2   0  13        6.32        7.78      0.97 o 
  -1   0  13      110.21      100.21      2.37 o 
   0   0  13      620.93      609.40      6.95 o 
   1   0  13        6.33        9.96      0.86 o 
   2   0  13        0.77        0.93      0.71 o 
   3   0  13      541.18      568.11      7.70 o 
   4   0  13       97.69       93.76      2.52 o 
   5   0  13      229.30      220.17      4.90 o 
   6   0  13       34.43       32.41      2.61 o 
  -6   1  13      210.01      197.50      4.64 o 
  -5   1  13        7.07        8.63      1.08 o 
  -4   1  13       11.63       13.29      1.17 o 
  -3   1  13      807.80      798.90      9.02 o 
  -2   1  13       27.97       28.09      1.57 o 
  -1   1  13      202.85      205.46      3.82 o 
   0   1  13      822.10      824.46     10.31 o 
   1   1  13      208.07      176.34      2.86 o 
   2   1  13      119.92      113.03      2.30 o 
   3   1  13      806.05      768.46      9.81 o 
   4   1  13      219.33      232.10      6.01 o 
   5   1  13        7.43        7.34      1.64 o 
  -6   2  13      217.18      212.00      4.86 o 
  -5   2  13      519.62      525.22      8.73 o 
  -4   2  13      246.58      256.11      6.97 o 
  -3   2  13      882.63      886.06      9.81 o 
  -2   2  13      132.94      135.37      2.90 o 
  -1   2  13      133.98      129.60      2.83 o 
   0   2  13      411.47      396.22      5.83 o 
   1   2  13       76.10       68.91      2.10 o 
   2   2  13      236.22      241.78      3.96 o 
   3   2  13        6.86        7.33      1.53 o 
   4   2  13      286.69      283.03      6.83 o 
   5   2  13      273.91      274.08      6.97 o 
  -5   3  13      258.07      263.22     11.49 o 
  -4   3  13       33.35       37.58      1.60 o 
  -3   3  13      264.12      261.18      3.89 o 
  -2   3  13      305.61      297.61      4.26 o 
  -1   3  13      410.71      392.17      5.75 o 
   0   3  13     1797.52     1826.46     20.87 o 
   1   3  13      134.48      122.09      3.19 o 
   2   3  13       22.74       25.95      1.70 o 
   3   3  13      510.56      489.58     10.12 o 
   4   3  13       19.41       21.45      2.07 o 
   5   3  13      253.11      268.36      6.78 o 
  -5   4  13      192.23      202.57      4.63 o 
  -4   4  13      194.22      194.40      4.35 o 
  -3   4  13       36.33       42.03      1.54 o 
  -2   4  13      123.76      122.74      2.47 o 
  -1   4  13      304.74      293.13      4.69 o 
   0   4  13      157.09      168.64      3.83 o 
   1   4  13      141.35      151.42      3.60 o 
   2   4  13      102.47      110.11      3.12 o 
   3   4  13      153.26      143.40      4.54 o 
   4   4  13      102.15      106.72      3.91 o 
   5   4  13       56.67       55.22      3.07 o 
  -5   5  13        3.55        3.94      1.50 o 
  -4   5  13       62.84       61.02      2.92 o 
  -3   5  13      334.11      337.70      6.08 o 
  -2   5  13       26.06       28.59      1.74 o 
  -1   5  13      331.21      333.73      7.20 o 
   0   5  13      461.95      455.02      9.17 o 
   1   5  13       28.57       25.92      1.92 o 
   2   5  13       55.46       65.00      2.94 o 
   3   5  13       77.92       76.34      3.29 o 
   4   5  13      113.87      121.73      4.27 o 
  -4   6  13       64.04       65.74      3.02 o 
  -3   6  13      279.17      266.34      5.40 o 
  -2   6  13      264.47      274.95      4.53 o 
  -1   6  13       19.85       21.95      1.74 o 
   0   6  13       30.40       28.69      1.95 o 
   1   6  13        9.77        9.57      1.47 o 
   2   6  13      126.94      133.06      4.24 o 
   3   6  13      115.46      119.03      4.18 o 
  -3   7  13      260.49      259.08      5.28 o 
  -2   7  13      172.66      186.51      4.17 o 
  -1   7  13        7.79        5.62      1.28 o 
   0   7  13      702.21      716.51     13.42 o 
   1   7  13      150.56      134.69      5.38 o 
   2   7  13      193.94      207.90      7.17 o 
   0   8  13      119.30      125.88      4.74 o 
  -2  -6  14       31.01       33.30      1.95 o 
  -1  -6  14       55.36       55.69      3.37 o 
   0  -6  14      464.23      460.03      7.68 o 
   1  -6  14       40.21       42.49      1.86 o 
   2  -6  14      167.88      176.12      4.43 o 
  -3  -5  14        3.32        2.38      1.46 o 
  -2  -5  14      535.05      543.35      8.56 o 
  -1  -5  14      232.23      232.77      4.82 o 
   0  -5  14       12.91       14.00      1.48 o 
   1  -5  14      554.20      558.64      6.58 o 
   2  -5  14      201.75      197.42      3.60 o 
   3  -5  14       50.52       49.95      1.90 o 
  -4  -4  14      311.92      311.79      5.32 o 
  -3  -4  14       77.50       78.47      2.05 o 
  -2  -4  14      341.77      347.49      5.05 o 
  -1  -4  14       96.14       99.10      2.28 o 
   0  -4  14       39.75       46.38      1.64 o 
   1  -4  14      101.44       95.83      2.36 o 
   2  -4  14       95.21       95.90      2.49 o 
   3  -4  14       50.48       52.86      1.99 o 
   4  -4  14       55.54       54.44      2.11 o 
  -5  -3  14      488.67      475.70      7.54 o 
  -4  -3  14        2.70        2.13      1.04 o 
  -3  -3  14      198.84      211.62      3.91 o 
  -2  -3  14      494.84      483.56      7.39 o 
  -1  -3  14       97.98       97.36      2.36 o 
   0  -3  14      232.15      223.18      3.50 o 
   1  -3  14      191.10      200.03      3.20 o 
   2  -3  14       13.92       17.58      1.13 o 
   3  -3  14      498.41      513.60      7.16 o 
   4  -3  14       42.78       47.24      1.95 o 
  -5  -2  14      231.93      239.89      4.26 o 
  -4  -2  14       16.99       19.46      1.31 o 
  -3  -2  14      298.73      307.93      4.84 o 
  -2  -2  14      140.40      133.88      2.87 o 
  -1  -2  14       81.76       81.01      2.22 o 
   0  -2  14      144.90      151.00      3.08 o 
   1  -2  14       91.44       90.95      2.07 o 
   2  -2  14       63.59       72.86      1.93 o 
   3  -2  14        8.93       14.54      1.43 o 
   4  -2  14      205.32      201.11      4.59 o 
  -5  -1  14      199.13      194.57      3.32 o 
  -4  -1  14       47.29       44.40      1.78 o 
  -3  -1  14       42.00       43.26      2.55 o 
  -2  -1  14      879.33      852.63     10.66 o 
  -1  -1  14      295.31      293.60      4.69 o 
   0  -1  14       76.61       82.25      1.94 o 
   1  -1  14      498.67      479.61      5.98 o 
   2  -1  14       35.58       31.46      1.34 o 
   3  -1  14       83.93       82.44      2.34 o 
   4  -1  14      248.89      261.92      4.57 o 
   5  -1  14       14.26       19.25      3.02 o 
  -5   0  14      647.33      658.59      7.90 o 
  -4   0  14      438.48      452.75      5.84 o 
  -3   0  14       36.51       40.62      2.16 o 
  -2   0  14      941.82      941.67     11.66 o 
  -1   0  14       66.40       73.21      2.40 o 
   0   0  14        9.84       13.13      1.17 o 
   1   0  14      449.59      441.47      6.41 o 
   2   0  14      421.21      396.23      5.20 o 
   3   0  14       10.55       14.17      1.23 o 
   4   0  14       86.15       91.20      2.55 o 
   5   0  14      332.92      346.61      5.72 o 
  -5   1  14      190.82      182.11      4.43 o 
  -4   1  14       45.37       44.09      1.62 o 
  -3   1  14       40.11       39.43      1.71 o 
  -2   1  14      859.50      862.55     10.88 o 
  -1   1  14      296.26      298.70      5.10 o 
   0   1  14       72.34       74.25      2.82 o 
   1   1  14      508.60      495.23      7.84 o 
   2   1  14       38.95       33.99      1.62 o 
   3   1  14       83.25       76.49      2.27 o 
   4   1  14      241.77      254.30      4.56 o 
   5   1  14       15.33       17.94      2.70 o 
  -5   2  14      230.52      231.65      5.15 o 
  -4   2  14       17.97       18.18      1.21 o 
  -3   2  14      296.93      304.39      4.42 o 
  -2   2  14      144.45      139.84      3.02 o 
  -1   2  14       85.87       86.88      2.35 o 
   0   2  14      142.10      146.36      3.15 o 
   1   2  14       96.96       93.53      2.49 o 
   2   2  14       64.79       68.92      2.27 o 
   3   2  14        8.12       11.73      1.74 o 
   4   2  14      205.70      207.75      6.32 o 
  -5   3  14      481.72      477.84      8.40 o 
  -4   3  14        3.66        3.79      1.09 o 
  -3   3  14      201.61      214.42      3.56 o 
  -2   3  14      495.74      484.71      6.93 o 
  -1   3  14       98.35       98.31      3.49 o 
   0   3  14      237.07      232.21      4.11 o 
   1   3  14      194.28      198.76      3.83 o 
   2   3  14       12.56       14.20      2.05 o 
   3   3  14      494.08      508.47     10.63 o 
   4   3  14       47.96       50.44      2.91 o 
  -4   4  14      313.82      321.10      6.21 o 
  -3   4  14       76.37       77.01      3.66 o 
  -2   4  14      341.84      353.87      6.09 o 
  -1   4  14       89.81       92.08      2.47 o 
   0   4  14       40.52       46.91      1.84 o 
   1   4  14      106.56      100.72      2.98 o 
   2   4  14       99.04       97.92      3.23 o 
   3   4  14       51.77       49.60      2.90 o 
   4   4  14       56.50       55.98      3.09 o 
  -3   5  14        3.69        2.82      0.97 o 
  -2   5  14      534.12      524.03      8.76 o 
  -1   5  14      238.96      241.07      4.88 o 
   0   5  14       13.89       17.28      2.61 o 
   1   5  14      554.56      571.93     11.24 o 
   2   5  14      206.17      208.20      5.63 o 
   3   5  14       48.13       49.16      2.83 o 
  -2   6  14       30.68       32.92      2.58 o 
  -1   6  14       53.72       50.23      3.11 o 
   0   6  14      456.76      463.13      9.62 o 
   1   6  14       40.25       40.40      2.52 o 
   2   6  14      158.63      166.12      6.43 o 
  -2  -5  15       51.11       53.62      2.45 o 
  -1  -5  15      236.65      240.55      5.08 o 
   0  -5  15       85.65       92.43      3.10 o 
   1  -5  15       69.55       73.31      1.92 o 
  -3  -4  15       15.53       15.62      1.27 o 
  -2  -4  15      418.46      424.88      6.69 o 
  -1  -4  15       22.58       21.08      1.28 o 
   0  -4  15      135.07      133.90      2.87 o 
   1  -4  15      132.21      143.50      2.72 o 
   2  -4  15      129.41      142.59      3.15 o 
  -3  -3  15       35.36       37.83      2.58 o 
  -2  -3  15       51.61       52.70      2.10 o 
  -1  -3  15      226.99      218.84      4.39 o 
   0  -3  15       43.85       48.38      2.04 o 
   1  -3  15       34.00       31.17      1.50 o 
   2  -3  15      339.07      341.65      5.27 o 
   3  -3  15      375.49      386.08      6.74 o 
  -4  -2  15      321.89      317.27      5.21 o 
  -3  -2  15       58.61       59.46      2.17 o 
  -2  -2  15      114.88      119.02      2.81 o 
  -1  -2  15      215.25      217.09      3.93 o 
   0  -2  15      113.38      118.96      4.42 o 
   1  -2  15       51.31       57.15      1.79 o 
   2  -2  15      215.74      232.69      3.69 o 
   3  -2  15      196.36      201.06      4.48 o 
  -4  -1  15      224.26      223.72      4.18 o 
  -3  -1  15      231.63      238.46      4.27 o 
  -2  -1  15      306.39      311.97      7.97 o 
  -1  -1  15      156.02      147.99      3.88 o 
   0  -1  15      134.10      139.21      3.10 o 
   1  -1  15      128.03      132.49      3.27 o 
   2  -1  15      370.67      391.64      5.72 o 
   3  -1  15      148.74      145.74      3.27 o 
   4  -1  15      226.60      228.99      4.96 o 
  -4   0  15       49.72       51.52      2.02 o 
  -3   0  15        1.83        3.89      1.03 o 
  -2   0  15      259.40      269.09      5.12 o 
  -1   0  15      242.40      251.57      4.39 o 
   0   0  15      415.10      402.29      6.08 o 
   1   0  15      147.09      164.48      3.45 o 
   2   0  15        0.87        1.77      0.99 o 
   3   0  15      254.06      252.86      4.50 o 
   4   0  15      268.74      289.24      5.05 o 
  -4   1  15      236.65      234.33      3.84 o 
  -3   1  15      240.40      247.15      4.62 o 
  -2   1  15      306.83      314.39      5.14 o 
  -1   1  15      156.28      154.78      3.28 o 
   0   1  15      136.57      134.98      3.09 o 
   1   1  15      123.76      125.25      3.24 o 
   2   1  15      374.32      389.57      6.64 o 
   3   1  15      151.56      145.37      3.94 o 
   4   1  15      222.01      209.54      8.65 o 
  -4   2  15      325.07      331.11      4.82 o 
  -3   2  15       58.57       65.00      2.35 o 
  -2   2  15      114.99      125.27      3.31 o 
  -1   2  15      210.25      217.84      4.08 o 
   0   2  15      115.54      123.83      2.96 o 
   1   2  15       52.55       61.50      2.63 o 
   2   2  15      205.85      214.71      4.21 o 
   3   2  15      199.18      201.36      5.20 o 
  -3   3  15       35.65       39.25      1.81 o 
  -2   3  15       51.56       52.67      2.03 o 
  -1   3  15      234.22      229.16      4.21 o 
   0   3  15       42.52       44.92      1.89 o 
   1   3  15       35.10       32.92      2.59 o 
   2   3  15      327.90      328.09      5.55 o 
   3   3  15      378.82      368.85      8.63 o 
  -3   4  15       13.77       16.18      1.27 o 
  -2   4  15      414.88      426.71      6.49 o 
  -1   4  15       24.03       24.26      1.56 o 
   0   4  15      133.15      134.83      3.15 o 
   1   4  15      130.08      136.69      3.26 o 
   2   4  15      129.29      140.54      4.67 o 
  -2   5  15       50.60       58.47      2.42 o 
  -1   5  15      237.06      250.15      5.17 o 
   0   5  15       86.40       93.13      3.05 o 
   1   5  15       63.00       65.58      3.21 o 
  -1  -3  16        7.96        6.82      1.28 o 
   0  -3  16       49.39       45.81      2.15 o 
   1  -3  16      261.43      273.76      5.30 o 
  -2  -2  16      141.17      143.33      3.21 o 
  -1  -2  16      209.41      230.24      4.75 o 
   0  -2  16       41.16       47.15      1.94 o 
   1  -2  16      183.32      169.02      4.05 o 
   2  -2  16      311.43      319.21      6.17 o 
  -2  -1  16       72.80       65.50      2.50 o 
  -1  -1  16      200.16      203.48      3.95 o 
   0  -1  16      657.02      659.89      8.99 o 
   1  -1  16       71.21       74.43      2.94 o 
   2  -1  16       12.67       12.52      1.36 o 
  -2   0  16       93.11       94.56      2.67 o 
  -1   0  16        2.27        3.97      1.06 o 
   0   0  16      256.84      248.96      4.52 o 
   1   0  16       15.44       18.20      1.57 o 
   2   0  16        9.32        6.74      1.22 o 
  -2   1  16       76.41       70.21      2.33 o 
  -1   1  16      195.33      198.65      3.95 o 
   0   1  16      650.27      667.03      9.15 o 
   1   1  16       69.17       67.99      2.62 o 
   2   1  16       11.66       11.04      1.33 o 
  -2   2  16      137.76      141.66      3.32 o 
  -1   2  16      206.03      226.10      5.44 o 
   0   2  16       39.78       44.12      1.98 o 
   1   2  16      190.45      184.97      3.88 o 
   2   2  16      319.99      337.75      5.68 o 
  -1   3  16        8.79        7.16      1.34 o 
   0   3  16       50.39       46.65      2.03 o 
   1   3  16      259.22      270.47      5.15 o 
                                                 
